# Supplementary material for: Once induced, it lasts for a long time: the structural and molecular signatures associated with depressive-like behavior after neonatal immune activation
Source: Front Cell Neurosci. 2022 Dec 22;16:1066794. doi: 10.3389/fncel.2022.1066794 (PMC9812963; doi:10.3389/fncel.2022.1066794)
Supplement: Supplementary file 1 [file Table_1.XLSX]

## Sheet: Scopus request
TITLE-ABS-KEY ( early-life OR neonat* OR ( early PRE/0 life ) OR offspring* ) AND TITLE-ABS-KEY ( lps OR lipopolysac* OR mimetic* OR ( immun* W/0 stimul* ) OR ( immun* W/0 activ* ) OR ( immun* W/0 chaleng* ) OR ( immun* W/0 stress ) ) AND TITLE-ABS-KEY ( depress* OR fst OR ( forced W/0 swim ) OR tst OR ( tail W/0 suspen* ) OR anhedon* OR sacchar* OR sucros* ) AND TITLE-ABS-KEY ( rodent* OR rat OR…	239

## Sheet: Relevant article
Yes/no	reason	Авторы	Название	Год	Название источника	DOI	Ссылка	Краткое описание	Ключевые слова автора	Ключевые слова указателя	Язык оригинального документа	Тип документа	Источник
no	other model	Bachiller S., Hidalgo I., Garcia M.G., Boza-Serrano A., Paulus A., Denis Q., Haikal C., Manouchehrian O., Klementieva O., Li J.Y., Pronk C.J., Gouras G.K., Deierborg T.	Early-life stress elicits peripheral and brain immune activation differently in wild type and 5xFAD mice in a sex-specific manner	2022	Journal of Neuroinflammation	10.1186/s12974-022-02515-w	https://www.scopus.com/inward/record.uri?eid=2-s2.0-85132078442&doi=10.1186%2fs12974-022-02515-w&partnerID=40&md5=4cb7be3ab6b0a444bdddb626b22e9533	Background: The risk of developing Alzheimer’s disease (AD) is modulated by genetic and environmental factors. Early-life stress (ELS) exposure during critical periods of brain development can impact later brain function and health, including increasing the risk of developing AD. Microglial dysfunction and neuroinflammation have been implicated as playing a role in AD pathology and may be modulat…	Alzheimer’s disease; Early-life stress; Immunity; Maternal separation; Neuroinflammation; Sex differences	amyloid beta protein; brain derived neurotrophic factor; amyloid beta protein; 5xFAD mouse; Alzheimer disease; animal cell; animal experiment; animal model; animal tissue; Arc gene; Article; Bdnf gene; brain; controlled study; depression; early life stress; female; forced swim test; gene; gene expression; hippocampus; immobility time; immune response; immunocompetent cell; male; maternal deprivat…	English	Article	Scopus
no	maternal	Zhang Y.-M., Cheng Y.-Z., Wang Y.-T., Wei R.-M., Ge Y.-J., Kong X.-Y., Li X.-Y.	Environmental Enrichment Reverses Maternal Sleep Deprivation-Induced Anxiety-Like Behavior and Cognitive Impairment in CD-1 Mice	2022	Frontiers in Behavioral Neuroscience	10.3389/fnbeh.2022.943900	https://www.scopus.com/inward/record.uri?eid=2-s2.0-85134913648&doi=10.3389%2ffnbeh.2022.943900&partnerID=40&md5=f4e41e627019b1087d61a3e18483f19f	Preclinical studies have clearly indicated that offspring of mothers who suffered sleep deprivation during pregnancy exhibit anxiety, depression-like behaviors, and cognitive deficits. The cognitive impairment induced by maternal sleep deprivation (MSD) is currently poorly treated. Growing evidence indicates that an enriched environment (EE) improves cognition function in models of Alzheimer’s di…	BDNF; enriched environment; learning and memory; maternal sleep deprivation; synaptotagmin-1		English	Article	Scopus
no	maternal	Zhang J., Yao P., Han W., Luo Y., Li Y., Yang Y., Xia H., Chen Z., Chen Q., Wang H., Yang L., Li H., Hu C., Huang H., Peng Z., Tan X., Li M., Yang J.	Maternal Prenatal Inflammation Increases Brain Damage Susceptibility of Lipopolysaccharide in Adult Rat Offspring via COX-2/PGD-2/DPs Pathway Activation	2022	International Journal of Molecular Sciences	10.3390/ijms23116142	https://www.scopus.com/inward/record.uri?eid=2-s2.0-85131726227&doi=10.3390%2fijms23116142&partnerID=40&md5=70e56cff8993682f816fda541fdbeb55	A growing body of research suggests that inflammatory insult contributes to the etiology of central nervous system diseases, such as depression, Alzheimer’s disease, and so forth. However, the effect of prenatal systemic inflammation exposure on offspring brain development and cerebral susceptibility to inflammatory insult remains unknown. In this study, we utilized the prenatal inflammatory insu…	central nervous system inflammation; cyclooxygenase-2; DPs; lipopolysaccharide; prenatal maternal inflammation		English	Article	Scopus
no	maternal	Namvarpour Z., Ranaei E., Amini A., Roudafshani Z., Fahanik-Babaei J.	Effects of prenatal exposure to inflammation coupled with prepubertal stress on prefrontal white matter structure and related molecules in adult mouse offspring	2022	Metabolic Brain Disease	10.1007/s11011-022-00968-9	https://www.scopus.com/inward/record.uri?eid=2-s2.0-85127251064&doi=10.1007%2fs11011-022-00968-9&partnerID=40&md5=4c30cba44c35e9fc48880abf130230a0	Maternal immune activation (MIA) by inflammatory agents such as lipopolysaccharide (LPS) and prepubertal stress (PS) may individually and collectively affect the central nervous system (CNS) during adulthood. Here, we intended to assess the effects of MIA, alone or combined with PS, on prefrontal white matter structure and its related molecules in adult mice offspring. Pregnant mice received eith…	Gene Expression; Maternal Immune Activation; Prefrontal White Matter; Prepubertal Stress; Transmission Electron Microscopy	complementary DNA; corticosterone; interleukin 6; ketamine; messenger RNA; myelin; transcription factor Sox10; tumor necrosis factor; Wnt protein; xylazine; lipopolysaccharide; adult; animal experiment; animal model; animal tissue; Article; blood sampling; cell density; controlled study; DNA synthesis; down regulation; early life stress; female; forced swim test; gene expression; gestational age;…	English	Article	Scopus
no	maternal	Huang C.-Y., Wang S.	Dextromethorphan reduces prenatal lipopolysaccharide exposure-induced dopaminergic neuronal loss and cytokine changes in offspring	2022	International Journal of Developmental Neuroscience	10.1002/jdn.10180	https://www.scopus.com/inward/record.uri?eid=2-s2.0-85127228241&doi=10.1002%2fjdn.10180&partnerID=40&md5=1bdbf787821508e4e9f2849fa2dcd662	Maternal infection during pregnancy may affect fetal brain development and increase the risk of developing neurological and mental disorders later in life in offspring. In this study, we used low-dose lipopolysaccharide (LPS) injection to mimic mild maternal infection at a critical time window for fetal dopamine (DA) and serotonin (5-HT) neuron development. The affected offspring exhibited reduct…	dextromethorphan; dopamine; IL-6; lipopolysaccharide; serotonin; TNF-α	cytokine; dextromethorphan; interleukin 6; lipopolysaccharide; serotonin; tryptophan hydroxylase; tumor necrosis factor; tyrosine 3 monooxygenase; cytokine; dextromethorphan; dopamine; lipopolysaccharide; serotonin; analysis of variance; animal cell; animal tissue; antiinflammatory activity; Article; body weight; cell count; cell maturation; controlled study; cytokine release; dopaminergic nerve …	English	Article	Scopus
no	Type article	Massarali A., Adhya D., Srivastava D.P., Baron-Cohen S., Kotter M.R.	Virus-Induced Maternal Immune Activation as an Environmental Factor in the Etiology of Autism and Schizophrenia	2022	Frontiers in Neuroscience	10.3389/fnins.2022.834058	https://www.scopus.com/inward/record.uri?eid=2-s2.0-85128836940&doi=10.3389%2ffnins.2022.834058&partnerID=40&md5=47e35b3f681693062484c4754554fd94	Maternal immune activation (MIA) is mediated by activation of inflammatory pathways resulting in increased levels of cytokines and chemokines that cross the placental and blood-brain barriers altering fetal neural development. Maternal viral infection is one of the most well-known causes for immune activation in pregnant women. MIA and immune abnormalities are key players in the etiology of devel…	autism; autism spectrum conditions; LPS; maternal immune activation (MIA); Poly(I:C); SARS-CoV-2; schizophrenia		English	Review	Scopus
no	other model	Camacho-Hernández P., Lorea-Hernández J.J., Pinedo-Vargas L., Peña-Ortega F.	Perinatal inflammation and gestational intermittent hypoxia disturbs respiratory rhythm generation and long-term facilitation in vitro: Partial protection by acute minocycline	2022	Respiratory Physiology and Neurobiology	10.1016/j.resp.2021.103829	https://www.scopus.com/inward/record.uri?eid=2-s2.0-85122376258&doi=10.1016%2fj.resp.2021.103829&partnerID=40&md5=6068d13131d5dffb18ec869fe85ea9f0	Perinatal inflammation triggers breathing disturbances early in life and affects the respiratory adaptations to challenging conditions, including the generation of amplitude long-term facilitation (LTF) by acute intermittent hypoxia (AIH). Some of these effects can be avoided by anti-inflammatory treatments like minocycline. Since little is known about the effects of perinatal inflammation on the…	Inflammation; Intermittent hypoxia; Microglia; Minocycline; Respiratory rhythm	minocycline; antiinflammatory agent; minocycline; animal experiment; animal model; Article; brain stem; breathing rate; controlled study; electrophysiology; Escherichia coli; female; hyperpolarization; in vitro study; inflammation; intermittent hypoxia; microglia; mouse; nonhuman; pregnancy; signal noise ratio; animal; breathing rate; central pattern generator; disease model; human; hypoxia; infl…	English	Article	Scopus
no	other model	Velloso F.J., Wadhwa A., Kumari E., Carcea I., Gunal O., Levison S.W.	Modestly increasing systemic interleukin-6 perinatally disturbs secondary germinal zone neurogenesis and gliogenesis and produces sociability deficits	2022	Brain, Behavior, and Immunity	10.1016/j.bbi.2021.12.015	https://www.scopus.com/inward/record.uri?eid=2-s2.0-85121990331&doi=10.1016%2fj.bbi.2021.12.015&partnerID=40&md5=9f4f5eb9d37c4c7b9ba501769a592e28	Epidemiologic studies have demonstrated that infections during pregnancy increase the risk of offspring developing Schizophrenia, Autism, Depression and Bipolar Disorder and have implicated interleukin-6 (IL-6) as a causal agent. However, other cytokines have been associated with the developmental origins of psychiatric disorders; therefore, it remains to be established whether elevating IL-6 is …	Cell proliferation; Cytokines; Interleukin-6; Stem cells; Subgranular zone; Subventricular zone	cytokine; interleukin 6; nestin; interleukin 6; adult; amygdala; animal cell; animal experiment; animal model; animal tissue; anxiety; Article; astrogliogenesis; avoidance behavior; behavior change; cell proliferation; cohort analysis; controlled study; corpus callosum; dentate gyrus; disease association; dorsal hippocampus; female; germinal center; gliogenesis; male; mating; mental disease; mous…	English	Article	Scopus
yes		Zhao T., Wu D., Du J., Liu G., Ji G., Wang Z., Peng F., Man L., Zhou W., Hao A.	Folic Acid Attenuates Glial Activation in Neonatal Mice and Improves Adult Mood Disorders Through Epigenetic Regulation	2022	Frontiers in Pharmacology	10.3389/fphar.2022.818423	https://www.scopus.com/inward/record.uri?eid=2-s2.0-85124963476&doi=10.3389%2ffphar.2022.818423&partnerID=40&md5=7631e9a1291b1255446991c40b7ec28f	Growing evidence indicates that postnatal immune activation (PIA) can adversely increase the lifetime risk for several neuropsychiatric disorders, including anxiety and depression, which involve the activation of glial cells and early neural developmental events. Several glia-targeted agents are required to protect neonates. Folic acid (FA), a clinical medication used during pregnancy, has been r…	anxiety; depression; epigenetics; folic acid; glial cells; postnatal immune infection		English	Article	Scopus
no	maternal	Su Y., Lian J., Hodgson J., Zhang W., Deng C.	Prenatal Poly I:C Challenge Affects Behaviors and Neurotransmission via Elevated Neuroinflammation Responses in Female Juvenile Rats	2022	International Journal of Neuropsychopharmacology	10.1093/ijnp/pyab087	https://www.scopus.com/inward/record.uri?eid=2-s2.0-85124499141&doi=10.1093%2fijnp%2fpyab087&partnerID=40&md5=759efc3abf2634b6a9f326e78ed47c39	Background: Exposure to polyriboinosinic-polyribocytidylic acid (Poly I:C) in pregnant rats has been reported to cause schizophrenia-like behaviors and abnormal neurotransmissions in adult, particularly male, offspring. However, what is less well understood are the effects of maternal Poly I:C exposure on adolescent behaviors and neurotransmission in female juvenile rats. Methods: Female adolesce…	Adolescent; Behavior; Female offspring; Inflammation marker; Maternal immune activation; Neurotransmitter receptor	4 aminobutyric acid A receptor; 4 aminobutyric acid A receptor beta1; 4 aminobutyric acid A receptor beta3; cryopyrin; dopamine; dopamine 1 receptor; dopamine 2 receptor; immunoglobulin enhancer binding protein; inflammasome; interleukin 1beta; n methyl dextro aspartic acid receptor 2A; neurotransmitter receptor; polyinosinic polycytidylic acid; purinergic P2X7 receptor; serotonin 2A receptor; to…	English	Article	Scopus
no	type article	Lima S., Sousa N., Patrício P., Pinto L.	The underestimated sex: A review on female animal models of depression	2022	Neuroscience and Biobehavioral Reviews	10.1016/j.neubiorev.2021.12.021	https://www.scopus.com/inward/record.uri?eid=2-s2.0-85122035033&doi=10.1016%2fj.neubiorev.2021.12.021&partnerID=40&md5=51306790bfef1680f7c4dbdc772881d1	Major depression (MD) is the most common psychiatric disorder, predicted to affect around 264 million people worldwide. Although the etiology of depression remains elusive, the interplay between genetics and environmental factors, such as early life events, stress, exposure to drugs and health problems appears to underlie its development. Whereas depression is twice more prevalent in women than i…	Animal models; Chronic stress; Depression; Females; Genetic models; Sex differences; Social stress	brain derived neurotrophic factor; infliximab; interleukin 6; lipopolysaccharide; nerve growth factor receptor; neurotrophic factor; tumor necrosis factor; acute stress; alcoholism; amygdala; anhedonia; animal experiment; animal model; chronic stress; controlled study; depression; environmental factor; ethnicity; excitotoxicity; female; heredity; hippocampus; hypothalamus; incidence; life event; …	English	Review	Scopus
no	maternal	Bagheri F., Safari A., Namavar M.R.	Effect of dimethyl fumarate on the changes in the medial prefrontal cortex structure and behavior in the poly(I:C)-induced maternal immune activation model of schizophrenia in the male mice	2022	Behavioural Brain Research	10.1016/j.bbr.2021.113581	https://www.scopus.com/inward/record.uri?eid=2-s2.0-85115769255&doi=10.1016%2fj.bbr.2021.113581&partnerID=40&md5=56e6712c38a5143bfe79c10e6fbbeb8a	Background: The link between maternal immune activation (MIA) and the risk of developing schizophrenia (SCZ) later in life has been of major focus in recent years. This link could be bridged by activated inflammatory pathways and excessive cytokine release resulting in adverse effects on behavior, histology, and cytoarchitecture. The down-regulatory effects of immunomodulatory agents on the activ…	Dimethyl fumarate; Maternal immune activation; Medial prefrontal cortex; Schizophrenia; Spine density; Stereology	dimethyl fumarate; polyinosinic polycytidylic acid; dimethyl fumarate; polyinosinic polycytidylic acid; adult; animal behavior; animal experiment; animal model; Article; behavior disorder; controlled study; depression; exploratory behavior; female; immune response; male; medial prefrontal cortex; mouse; nonhuman; prenatal exposure; pyramidal nerve cell; schizophrenia; stereology; animal; brain; d…	English	Article	Scopus
no	maternal	Salak-Johnson J.L., Reddout C., Hernandez L., Visconti A.	Maternal Supplementation of Saccharomyces cerevisiae boulardii during Late-Gestation through Lactation Differentially Modulated Immune Status and Stress Responsiveness of the Progeny to Farrowing and Weaning Stressors	2022	Animals	10.3390/ani12020164	https://www.scopus.com/inward/record.uri?eid=2-s2.0-85122690969&doi=10.3390%2fani12020164&partnerID=40&md5=7a762e60a5374071039b2787e140a9bf	The study aimed to investigate and characterize the maternal effects of feeding Saccha-romyces cerevisiae var. boularddii (Scb) to sows from late-gestation through lactation on progeny cortisol, immune status, and stress responsiveness from birth to 14 days post-weaning. Eighty-four piglets were born to sows fed control (CON) or probiotic (PRO) boluses twice daily for 59 days. Blood samples were …	Chemotaxis; Cortisol; Lymphocyte proliferation; Natural killer cell cytotoxicity; Neonates; Phagocytosis; Stress; Weaning; Yeast-probiotic	carbon dioxide; chemoattractant; complement component C5a; edetic acid; heparin; hydrocortisone; interleukin 12; interleukin 23; interleukin 8; lipopolysaccharide; methanol; mitogenic agent; probiotic agent; water; animal cell; animal experiment; animal model; animal tissue; Article; artificial ventilation; B lymphocyte; blood sampling; cell density; cell isolation; cell proliferation; centrifuga…	English	Article	Scopus
no	type article	Han V.X., Jones H.F., Patel S., Mohammad S.S., Hofer M.J., Alshammery S., Maple-Brown E., Gold W., Brilot F., Dale R.C.	Emerging evidence of Toll-like receptors as a putative pathway linking maternal inflammation and neurodevelopmental disorders in human offspring: A systematic review	2022	Brain, Behavior, and Immunity	10.1016/j.bbi.2021.09.009	https://www.scopus.com/inward/record.uri?eid=2-s2.0-85120965750&doi=10.1016%2fj.bbi.2021.09.009&partnerID=40&md5=fc6231c1872a2189ead91ee292695c53	Inflammation is increasingly recognised to play a major role in gene-environment interactions in neurodevelopmental disorders (NDDs). The effects of aberrant immune responses to environmental stimuli in the mother and in the child can affect neuroimmune signalling that is central to brain development. Toll-like receptors (TLR) are the best known innate immune pattern and danger recognition sensor…	Chronic inflammation; Maternal immune activation; Neurodevelopmental disorders; Toll-like receptors	ligand; messenger RNA; toll like receptor; toll like receptor 2; toll like receptor 3; toll like receptor 4; toll like receptor 7; toll like receptor 8; toll like receptor 9; toll like receptor; asthma; autoimmune disease; autoimmune thyroiditis; behavior disorder; brain development; chronic inflammation; depression; diabetes mellitus; disease association; disease course; disease severity; epidem…	English	Review	Scopus
no	maternal	Xu X., Lu Y.-N., Cheng J.-H., Lan H.-W., Lu J.-M., Jin G.-N., Xu G.-H., Jin C.-H., Ma J., Piao H.-N., Jin X., Piao L.-X.	Ginsenoside Rh2 reduces depression in offspring of mice with maternal toxoplasma infection during pregnancy by inhibiting microglial activation via the HMGB1/TLR4/NF-κB signaling pathway	2022	Journal of Ginseng Research	10.1016/j.jgr.2021.04.003	https://www.scopus.com/inward/record.uri?eid=2-s2.0-85105323193&doi=10.1016%2fj.jgr.2021.04.003&partnerID=40&md5=6269deb8ab6db576c749593ea5fc3ed0	Background: Maternal Toxoplasma gondii (T. gondii) infection during pregnancy has been associated with various mental illnesses in the offspring. Ginsenoside Rh2 (GRh2) is a major bioactive compound obtained from ginseng that has an anti-T. gondii effect and attenuates microglial activation through toll-like receptor 4 (TLR4)/nuclear factor-kappa B (NF-κB) signaling pathway. GRh2 also alleviated …	Ginsenoside Rh2; Microglia; Offspring; Psychiatric disorders; Toxoplasma gondii	annexin; beta actin; calcium binding protein; dopamine; gamma interferon; ginsenoside Rh 2; high mobility group B1 protein; immunoglobulin enhancer binding protein; indoleamine 2,3 dioxygenase; inducible nitric oxide synthase; monoamine; myeloid differentiation factor 88; nuclear factor I; serotonin; sucrose; synaptotagmin I; toll like receptor 4; tubulin; tumor necrosis factor; tyrosine 3 monoox…	English	Article	Scopus
no	maternal	Kwon J., Suessmilch M., McColl A., Cavanagh J., Morris B.J.	Distinct trans-placental effects of maternal immune activation by TLR3 and TLR7 agonists: implications for schizophrenia risk	2021	Scientific Reports	10.1038/s41598-021-03216-9	https://www.scopus.com/inward/record.uri?eid=2-s2.0-85121033703&doi=10.1038%2fs41598-021-03216-9&partnerID=40&md5=980f9ecf27b538e8c78d3290d7f4fc71	Exposure to infection in utero predisposes towards psychiatric diseases such as autism, depression and schizophrenia in later life. The mechanisms involved are typically studied by administering mimetics of double-stranded (ds) virus or bacterial infection to pregnant rats or mice. The effect of single-stranded (ss) virus mimetics has been largely ignored, despite evidence linking prenatal ss vir…		chemokine; imidazole derivative; interleukin 6; membrane protein; resiquimod; TLR3 protein, mouse; Tlr7 protein, mouse; toll like receptor 3; toll like receptor 7; tumor necrosis factor; animal; C57BL mouse; female; immunology; male; metabolism; mouse; placenta; pregnancy; prenatal exposure; schizophrenia; Animals; Chemokines; Female; Imidazoles; Interleukin-6; Male; Membrane Glycoproteins; Mice;…	English	Article	Scopus
no	other model	Zhou J., Li H., Wang F., Wang H., Chai R., Li J., Jia L., Wang K., Zhang P., Zhu L., Yang H.	Effects of 2,4-dichlorophenoxyacetic acid on the expression of NLRP3 inflammasome and autophagy-related proteins as well as the protective effect of Lycium barbarum polysaccharide in neonatal rats	2021	Environmental Toxicology	10.1002/tox.23358	https://www.scopus.com/inward/record.uri?eid=2-s2.0-85113893956&doi=10.1002%2ftox.23358&partnerID=40&md5=91b54d5e389cbc7fc98c26c7b759ec36	The pesticide 2,4-dichlorophenoxyacetic acid (2,4-D) has neurotoxic effects, but its mechanism is not clear. In this study, a 2,4-D (75 mg/kg. b.w) exposure model was established in SD rats with colostrum. Lipopolysaccharide (1 mg/kg b.w) was used as the positive control, and Lycium barbarum polysaccharide (LBP, 50 mg/kg b.w) was used as an intervention factor to explore the neurotoxic effect of …	2,4-111dichlorophenoxyacetic acid; autophagy; Lycium barbarum polysaccharide; neonatal rats; NLRP3 inflammasome	Cell death; Enzymes; 2 ,4-dichlorophenoxyacetic acid; 2 ,4-dichlorophenoxyacetic acid (2 ,4-D); Glutathione peroxidase; Lipopolysaccharides; Neuroprotective effects; Neurotoxic effects; Protective effects; Super oxide dismutase; Rats; 2,4 dichlorophenoxyacetic acid; autophagy related protein; beclin 1; cryopyrin; glutathione peroxidase; inflammasome; interleukin 18; interleukin 1beta; interleukin…	English	Article	Scopus
no	other model	Kurimoto E., Yamada R., Hirakawa T., Kimura H.	Therapeutic potential of TAK-071, a muscarinic M1 receptor positive allosteric modulator with low cooperativity, for the treatment of cognitive deficits and negative symptoms associated with schizophrenia	2021	Neuroscience Letters	10.1016/j.neulet.2021.136240	https://www.scopus.com/inward/record.uri?eid=2-s2.0-85115020501&doi=10.1016%2fj.neulet.2021.136240&partnerID=40&md5=28962bd9a8e46c2e5bdb1ae9eefbb3f5	The selective activation of the muscarinic M1 receptor (M1R) may be a promising approach for treating cognitive impairment associated with cholinergic dysfunction. We previously reported that low cooperativity (α-value) is associated with a favorable cholinergic side effect profile of M1R positive allosteric modulators (M1 PAMs), as well as being a crucial factor for the cognitive improvement obs…	Cognitive impairment associated with schizophrenia; Low cooperativity; Muscarinic M1 receptor; Negative symptom; Positive allosteric modulator; TAK-071	3 [ 2 hydroxycyclohexyl] 6 [(6 methylpyridin 3 yl)methyl]benzo[h]quinazolin 4(3h) one; 4 fluoro 2 [ 4 hydroxytetrahydro 2h pyran 3 yl] 5 methyl 6 [4 (1h pyrazol 1 yl)benzyl] 2,3 dihydro 1h isoindol 1 one; haloperidol; mk 7622; muscarinic M1 receptor antagonist; neuroleptic agent; olanzapine; quetiapine; tak 071; unclassified drug; CHRM1 protein, human; haloperidol; microRNA; MIRN137 microRNA, mou…	English	Article	Scopus
no	type article	Couch A.C.M., Berger T., Hanger B., Matuleviciute R., Srivastava D.P., Thuret S., Vernon A.C.	Maternal immune activation primes deficiencies in adult hippocampal neurogenesis	2021	Brain, Behavior, and Immunity	10.1016/j.bbi.2021.07.021	https://www.scopus.com/inward/record.uri?eid=2-s2.0-85112061251&doi=10.1016%2fj.bbi.2021.07.021&partnerID=40&md5=b2a6d1e3037384e3a2638a709198e76a	Neurogenesis, the process in which new neurons are generated, occurs throughout life in the mammalian hippocampus. Decreased adult hippocampal neurogenesis (AHN) is a common feature across psychiatric disorders, including schizophrenia, depression- and anxiety-related behaviours, and is highly regulated by environmental influences. Epidemiological studies have consistently implicated maternal imm…	Hippocampus; Human induced pluripotent stem cells; Maternal immune activation; Neurodevelopmental disorders; Neurogenesis; Prenatal insult; Psychiatric illness; Stress	adult; cell differentiation; cell proliferation; chronic stress; cytokine response; environmental exposure; environmental factor; human; immune response; in vitro study; in vivo study; induced pluripotent stem cell; maternal exposure; mental disease; microglia; nervous system development; neural stem cell; nonhuman; phenotype; Review; risk factor; animal; anxiety disorder; hippocampus; mouse; ner…	English	Review	Scopus
no	maternal	Yang Y., Wang B., Zhong Z., Chen H., Ding W., Hoi M.P.M.	Clonazepam attenuates neurobehavioral abnormalities in offspring exposed to maternal immune activation by enhancing GABAergic neurotransmission	2021	Biochemical Pharmacology	10.1016/j.bcp.2021.114711	https://www.scopus.com/inward/record.uri?eid=2-s2.0-85111611483&doi=10.1016%2fj.bcp.2021.114711&partnerID=40&md5=d365b415c290b1b9c3350651edb4ca3d	Ample evidence indicates that maternal immune activation (MIA) during gestation is linked to an increased risk for neurodevelopmental and psychiatric disorders, such as autism spectrum disorder (ASD), anxiety and depression, in offspring. However, the underlying mechanism for such a link remains largely elusive. Here, we performed RNA sequencing (RNA-seq) to examine the transcriptional profiles c…	Clonazepam; GABAergic neurotransmission; Maternal immune activation; Neurobehavioral abnormalities; Prefrontal cortex	4 aminobutyric acid A receptor; 4 aminobutyric acid A receptor stimulating agent; 4 aminobutyric acid receptor; benzodiazepine receptor affecting agent; clonazepam; polyinosinic polycytidylic acid; Scn1a protein, mouse; sodium channel Nav1.1; animal; biosynthesis; C57BL mouse; chemistry; drug effect; female; immunology; male; mental disease; mouse; prefrontal cortex; pregnancy; prenatal exposure;…	English	Article	Scopus
no	maternal	Zhao X., Tran H., DeRosa H., Roderick R.C., Kentner A.C.	Hidden talents: Poly (I:C)-induced maternal immune activation improves mouse visual discrimination performance and reversal learning in a sex-dependent manner	2021	Genes, Brain and Behavior	10.1111/gbb.12755	https://www.scopus.com/inward/record.uri?eid=2-s2.0-85107985993&doi=10.1111%2fgbb.12755&partnerID=40&md5=9c3cd37c653b381b3a16c5396bffb737	While there is a strong focus on the negative consequences of maternal immune activation (MIA) on developing brains, very little attention is directed towards potential advantages of early life challenges. In this study, we utilized a polyinosine-polycytidylic acid (poly(I:C)) MIA model to test visual pairwise discrimination (PD) and reversal learning (RL) in mice using touchscreen technology. Si…	acetylcholine; cognitive flexibility; companion loss; compensatory mechanisms; fetal programming; hippocampus; parvalbumin; perineuronal nets; prefrontal cortex; prenatal immune activation; sex differences; social isolation; two-hit	4 aminobutyric acid; glutamate receptor; monoamine; parvalbumin; polyinosinic polycytidylic acid; polyinosinic polycytidylic acid; anhedonia; animal experiment; animal tissue; Article; behavior; behavioral flexibility; CamK2a gene; cell density; cholinergic transmission; cognition; controlled study; early life stress; environmental enrichment; exposure; female; gene; gene expression; immunity; ma…	English	Article	Scopus
no	other model	Guo J., Zhang X.-L.-N., Bao Z.-R., Yang X.-K., Li L.-S., Zi Y., Li F., Wu C.-Y., Li J.-J., Yuan Y.	Gastrodin Regulates the Notch Signaling Pathway and Sirt3 in Activated Microglia in Cerebral Hypoxic-Ischemia Neonatal Rats and in Activated BV-2 Microglia	2021	NeuroMolecular Medicine	10.1007/s12017-020-08627-x	https://www.scopus.com/inward/record.uri?eid=2-s2.0-85093516012&doi=10.1007%2fs12017-020-08627-x&partnerID=40&md5=ec6f399c823725b0cd05d90998a947da	In response to hypoxic-ischemic brain damage (HIBD), microglia activation and its mediated inflammation contribute to neuronal damage. Inhibition of over-activated microglia is deemed to be a potential therapeutic strategy. Our previous studies showed that gastrodin efficiently depressed the neuroinflammation mediated by activated microglia in HIBD neonatal rats. The underlying mechanisms through…	Activated microglia; Gastrodin; Hypoxic-ischemic brain damage; Notch signaling pathway; Sirtuin 3	cell protein; gastrodin; inducible nitric oxide synthase; NICD protein; Notch receptor; Notch1 receptor; RBP JK protein; sirtuin 3; transcription factor HES 1; tumor necrosis factor; unclassified drug; 24-diamino-5-phenylthiazole; benzyl alcohol derivative; diamine; gastrodin; glucoside; lipopolysaccharide; Notch1 protein, rat; Notch1 receptor; SIRT3 protein, rat; sirtuin; thiazole derivative; tu…	English	Article	Scopus
yes		Cao P., Chen C., Liu A., Shan Q., Zhu X., Jia C., Peng X., Zhang M., Farzinpour Z., Zhou W., Wang H., Zhou J.-N., Song X., Wang L., Tao W., Zheng C., Zhang Y., Ding Y.-Q., Jin Y., Xu L., Zhang Z.	Early-life inflammation promotes depressive symptoms in adolescence via microglial engulfment of dendritic spines	2021	Neuron	10.1016/j.neuron.2021.06.012	https://www.scopus.com/inward/record.uri?eid=2-s2.0-85112424796&doi=10.1016%2fj.neuron.2021.06.012&partnerID=40&md5=61c67085d4b64d467694c9c951b9f843	Early-life inflammation increases the risk for depression in later life. Here, we demonstrate how early-life inflammation causes adolescent depressive-like symptoms: by altering the long-term neuronal spine engulfment capacity of microglia. For mice exposed to lipopolysaccharide (LPS)-induced inflammation via the Toll-like receptor 4/NF-κB signaling pathway at postnatal day (P) 14, ongoing longit…	ACC; calcium imaging; chemogenetics; dendritic spines; depressive symptoms; early-life inflammation; microglial engulfment; neuronal activity	chemokine receptor CX3CR1; immunoglobulin enhancer binding protein; toll like receptor 4; lipopolysaccharide; adolescence; adolescent; animal experiment; animal model; anterior cingulate; Article; controlled study; dendritic spine; depression; female; glutamatergic transmission; male; microglia; mouse; nervous system inflammation; NF kB signaling; nonhuman; phagocytosis; TLR signaling; animal; an…	English	Article	Scopus
no	other model	Réus G.Z., Giridharan V.V., de Moura A.B., Borba L.A., Botelho M.E.M., Behenck J.P., Generoso J.S., Selvaraj S., Bhatti G., Barichello T., Quevedo J.	The impact of early life stress and immune challenge on behavior and glia cells alteration in late adolescent rats	2021	International Journal of Developmental Neuroscience	10.1002/jdn.10108	https://www.scopus.com/inward/record.uri?eid=2-s2.0-85108284593&doi=10.1002%2fjdn.10108&partnerID=40&md5=e99490d65af92c9c6fe27408e4557607	Maternal deprivation (MD) is known to be related to long-term changes that could influence the onset of psychiatric disorders. Studies have demonstrated that early life stress makes the cells in the brain more susceptible to subsequent stressors. To test it, we used an animal model of MD conducted from postnatal day (PND) 1 to 10. Deprived and non-deprived rats (control) were randomized to receiv…	animal model of depression; astrocyte; lipopolysaccharide; major depressive disorder; maternal deprivation; microglia	cell protein; glial fibrillary acidic protein; lipopolysaccharide; protein ionized calcium binding adapter molecule 1; unclassified drug; actin binding protein; Aif1 protein, rat; calcium binding protein; GFAP protein, rat; glial fibrillary acidic protein; adolescent; animal behavior; animal cell; Article; astrocyte; cell activation; controlled study; depression; early life stress; female; forced…	English	Article	Scopus
no	maternal	Mouihate A., Kalakh S.	Maternal Interleukin-6 Hampers Hippocampal Neurogenesis in Adult Rat Offspring in a Sex-Dependent Manner	2021	Developmental Neuroscience	10.1159/000516370	https://www.scopus.com/inward/record.uri?eid=2-s2.0-85107635285&doi=10.1159%2f000516370&partnerID=40&md5=ce60a7ced50ab102c9515801a8c35a74	Maternal immune activation (MIA) during pregnancy leads to long-lasting effects on brain development and function. Several lines of evidence suggest that the maternal inflammatory cytokine interleukin (IL)-6 plays a crucial role in the long-lasting effects of MIA on adult offspring. IL-6 is naturally produced during pregnancy in the absence of any underlying immune activation. The objective of th…	Adult neurogenesis; Cytokine; Hippocampus; Immunohistochemistry; Prenatal programming	cytokine; doublecortin; interleukin 6; pyrogen; urethan; interleukin 6; amygdala; animal experiment; animal tissue; anxiety; Article; astrocyte; behavior change; brain cortex; brain development; cell density; cognitive defect; corpus callosum; corpus striatum; dentate gyrus; fear conditioning test; female; forced swim test; hippocampus; immunofluorescence; immunohistochemistry; immunoreactivity; …	English	Article	Scopus
no	other model	Wu Z., Zhou L., Sun L., Xie Y., Xiao L., Wang H., Wang G.	Brief postpartum separation from offspring promotes resilience to lipopolysaccharide challenge-induced anxiety and depressive-like behaviors and inhibits neuroinflammation in C57BL/6J dams	2021	Brain, Behavior, and Immunity	10.1016/j.bbi.2021.03.016	https://www.scopus.com/inward/record.uri?eid=2-s2.0-85103597876&doi=10.1016%2fj.bbi.2021.03.016&partnerID=40&md5=792613468a212706f8de2a790d0bb32f	Emerging evidence indicates an important role for neuroinflammation in depression. Brief maternal separation promotes resilience to depression in offspring, but relatively little is known about the effects of different durations of postpartum separation (PS) from offspring on anxiety and depressive-like behaviors in dams following immune challenge. Lactating C57BL/6J mice were subjected to no sep…	Depression; Microglial activation; Neuroinflammation; Postpartum separation; Resilience	calcium binding protein; cryopyrin; immunoglobulin enhancer binding protein; inflammasome; interleukin 18; interleukin 1beta converting enzyme; lipopolysaccharide; lipopolysaccharide; animal experiment; animal model; animal tissue; Article; behavioral test parameters; body weight; controlled study; experimental anxiety; female; forced swim test; hippocampus; immobility time; lipopolysaccharide-in…	English	Article	Scopus
yes		Kvichansky A.A., Tret’yakova L.V., Volobueva M.N., Manolova A.O., Stepanichev M.Y., Onufriev M.V., Moiseeva Y.V., Lazareva N.A., Bolshakov A.P., Gulyaeva N.V.	Neonatal Proinflammatory Stress and Expression of Neuroinflammation-Associated Genes in the Rat Hippocampus	2021	Biochemistry (Moscow)	10.1134/S0006297921060079	https://www.scopus.com/inward/record.uri?eid=2-s2.0-85108099954&doi=10.1134%2fS0006297921060079&partnerID=40&md5=8b44db7088950404e1b4df00713672b7	Abstract: Differential effect of the neonatal proinflammatory stress (NPS) on the development of neuroinflammation in the hippocampus and induction of the depressive-like behavior in juvenile and adult male and female rats was studied. NPS induction by bacterial lipopolysaccharide in the neonatal period upregulated expression of the Il6 and Tnf mRNAs accompanied by the development of depressive-l…	cytokines; depression; hippocampus; neuroinflammation; sex differences	chemokine receptor CX3CR1; Cx3cl1 protein, rat; fractalkine; Il6 protein, rat; interleukin 6; lipopolysaccharide; tumor necrosis factor; animal; depression; female; gene expression regulation; genetics; hippocampus; inflammation; male; metabolism; newborn; pathology; pathophysiology; rat; sexual characteristics; Animals; Animals, Newborn; Chemokine CX3CL1; CX3C Chemokine Receptor 1; Depression; F…	English	Article	Scopus
no	type article	Quagliato L.A., de Matos U., Nardi A.E.	Maternal immune activation generates anxiety in offspring: A translational meta-analysis	2021	Translational Psychiatry	10.1038/s41398-021-01361-3	https://www.scopus.com/inward/record.uri?eid=2-s2.0-85105906354&doi=10.1038%2fs41398-021-01361-3&partnerID=40&md5=eb0ba430c62c1ef936f9dfc1561e673a	Maternal immune activation (MIA) during pregnancy is recognized as an etiological risk factor for various psychiatric disorders, such as schizophrenia, major depressive disorder, and autism. Prenatal immune challenge may serve as a “disease primer” for alteration of the trajectory of fetal brain development that, in combination with other genetic and environmental factors, may ultimately result i…		adult; animal experiment; anxiety; controlled study; elevated plus maze test; female; human; immune system; male; meta analysis (topic); neurotransmission; nonhuman; progeny; Review; rodent; synapse; systematic review; time spent in open arms; translational research; animal; animal behavior; anxiety; anxiety disorder; disease model; major depression; meta analysis; pregnancy; prenatal exposure; A…	English	Review	Scopus
no	without behavior	Deng J., Song L., Yang Z., Zheng S., Du Z., Luo L., Liu J., Jin X., Yang J.	Neonatal LPS exposure reduces ATP8A2 level in the prefrontal cortex in mice via increasing IFN-γ level	2021	Brain Research Bulletin	10.1016/j.brainresbull.2021.03.015	https://www.scopus.com/inward/record.uri?eid=2-s2.0-85103334229&doi=10.1016%2fj.brainresbull.2021.03.015&partnerID=40&md5=384378133e15bc47c9d0dd2563ae50d7	Neonatal lipopolysaccharide (LPS) exposure can cause depressive-like behaviors in rodents involving elevated interferon (IFN)-γ. Studies have linked down-regulation of prefrontal cortex (PFC) ATPase phospholipid transporting 8A2(ATP8A2) expression to depressive-like behaviors. In non-neuronal cells, IFN-γ could reduce ATP8A2 expression. Therefore, we hypothesized that neonatal LPS exposure might …	Brain; Cytokine; Immune activity; P4-ATPase	adenosine triphosphatase; gamma interferon; immunoglobulin G1; interleukin 1beta; interleukin 6; lipopolysaccharide; phospholipid; tumor necrosis factor; adenosine triphosphatase; ATP8a2 protein, mouse; cytokine; gamma interferon; lipopolysaccharide; phospholipid transfer protein; animal experiment; Article; body weight; brain development; brain function; controlled study; correlational study; do…	English	Article	Scopus
yes		Luo O.D., Kwiecien-Delaney B., Martin P., Foster J.A., Sidor M.M.	The effect of early life immune challenge on adult forced swim test performance and hippocampal neurogenesis	2021	Journal of Neuroimmunology	10.1016/j.jneuroim.2021.577530	https://www.scopus.com/inward/record.uri?eid=2-s2.0-85103088717&doi=10.1016%2fj.jneuroim.2021.577530&partnerID=40&md5=55fc188a247e931625bd6140e3b9f1a4	Many psychiatric diseases can be considered neurodevelopmental in nature and accumulating evidence links immune system dysfunction to disease etiology. Yet, it is currently unknown how the immune system alters brain function through development to increase susceptibility to psychiatric illness. Neonatal immune challenge in rodents is a neurodevelopmental model that has been associated with long-t…	Endotoxin; Forced swim test; Lipopolysaccharide; Neurogenesis; Neuroimmunology; Postnatal challenge	adult; animal experiment; animal model; animal tissue; Article; behavior change; cell density; cell proliferation; controlled study; depression; dorsal hippocampus; early life stress; female; forced swim test; hippocampus; immobility; male; mouse; nervous system development; neuroimmunology; nonhuman; physiological stress; priority journal; provocation test; ventral hippocampus; animal; animal be…	English	Article	Scopus
no	other animals	Chen R., Weitzner A.S., McKennon L.A., Fonken L.K.	Light at night during development in mice has modest effects on adulthood behavior and neuroimmune activation	2021	Behavioural Brain Research	10.1016/j.bbr.2021.113171	https://www.scopus.com/inward/record.uri?eid=2-s2.0-85101334351&doi=10.1016%2fj.bbr.2021.113171&partnerID=40&md5=8a37a1f16a7bf77af65071261063a300	Exposure to light at night (LAN) can disrupt the circadian system, thereby altering neuroimmune reactivity and related behavior. Increased exposure to LAN affects people of all ages – and could have particularly detrimental effects during early-life and adolescence. Despite this, most research on the behavioral and physiological effects of LAN has been conducted in adult animals. Here we evaluate…	Adolescence; Circadian; Hippocampus; Light at night; Mood; Neuroinflammation	interleukin 1beta; IL1B protein, mouse; interleukin 1beta; adulthood; animal behavior; animal experiment; animal model; animal tissue; anxiety; Article; behavior assessment; C57BL 6 mouse; cohort analysis; controlled study; critical period (psychology); cytokine response; depression; disease predisposition; elevated plus maze test; emotional disorder; female; forced swim test; hippocampus; illnes…	English	Article	Scopus
no	other animals	Hensley C., Zhou P., Schnur S., Mahsoub H.M., Liang Y., Wang M.-X., Page C., Yuan L., Bronshtein V.	Thermostable, dissolvable buccal film rotavirus vaccine is highly effective in neonatal gnotobiotic pig challenge model	2021	Vaccines	10.3390/vaccines9050437	https://www.scopus.com/inward/record.uri?eid=2-s2.0-85106147546&doi=10.3390%2fvaccines9050437&partnerID=40&md5=3e64a9f3f200dabfc7957ed20cd6f7db	Difficulties related to storage and transport of currently available live oral rotavirus vaccines can have detrimental consequences on the efficacy of the vaccines. Thus, there is a great need for thermostable vaccines that can eliminate the necessity for cold chain storage or reconstitution before administration. In this study, we developed a dissolvable oral polymeric film comprised of a live a…	Diarrhea; Gnotobiotic pigs; Oral film vaccine; Rotavirus; Thermostable	antacid agent; antibody; calcium carbonate; dihydrostreptomycin; gamma interferon; horseradish peroxidase; hydroxypropylcellulose; immunoglobulin A; immunoglobulin G; lipopolysaccharide; liquid vaccine; mannitol; neutralizing antibody; phosphate buffered saline; placebo film vaccine; plasticizer; polysorbate 20; preserved film vaccine; recombinant vaccine; Rotavirus vaccine; sodium azide; sucrose…	English	Article	Scopus
no	maternal	Spini V.B.M.G., Ferreira F.R., Gomes A.O., Duarte R.M.F., Oliveira V.H.S., Costa N.B., Ferreira A.F.F., Dourado M.D.P.B., Ribeiro-Barbosa E.R.	Maternal Immune Activation with H1N1 or Toxoplasma gondii Antigens Induces Behavioral Impairments Associated with Mood Disorders in Rodents	2021	Neuropsychobiology	10.1159/000510791	https://www.scopus.com/inward/record.uri?eid=2-s2.0-85094668189&doi=10.1159%2f000510791&partnerID=40&md5=3f95896366413d13196746b9f4cbc154	Introduction:Epidemiological studies revealed that maternal exposure to influenza A (H1N1) and Toxoplasma gondii (T. gondii) infection during pregnancy may increase the risk for mood disorders of the offspring. However, the impact of maternal infections in different stages of neural development and the nature of antigens remain to be elucidated. Objective: This study investigated behavioral impai…	Anxiety; Depression; H1N1 antigens; Maternal immune activation; Suspension of soluble Toxoplasma gondii antigen	parasite antigen; sodium chloride; virus antigen; parasite antigen; virus antigen; adult; animal experiment; animal model; anxiety disorder; Article; behavior disorder; body position; brain development; comparative study; controlled study; depression; disease association; disease predisposition; elevated plus maze test; female; forced swim test; immobility time; immune response; influenza A (H1N1…	English	Article	Scopus
no	other animals	Coplan J.D., George R., Syed S.A., Rozenboym A.V., Tang J.E., Fulton S.L., Perera T.D.	Early Life Stress and the Fate of Kynurenine Pathway Metabolites	2021	Frontiers in Human Neuroscience	10.3389/fnhum.2021.636144	https://www.scopus.com/inward/record.uri?eid=2-s2.0-85105965297&doi=10.3389%2ffnhum.2021.636144&partnerID=40&md5=5429988a2842f79ff69f8d0802b9cf9a	Early life stress (ELS) precedes alterations to neuro-immune activation, which may mediate an increased risk for stress-related psychiatric disorders, potentially through alterations of central kynurenine pathway (KP) metabolites, the latter being relatively unexplored. We hypothesized that ELS in a non-human primate model would lead to a reduction of neuroprotective and increases of neurotoxic K…	Anthranilic acid (AA); childhood adversities; early life stress (ELS); kynurenic acid (KYNA); kynurenine (KYN); Major depressive disorders; Neuroprotection; non human primate	5 hydroxyindoleacetic acid; anthranilic acid; kynurenic acid; kynurenine; quinolinic acid; tryptophan; adolescent; adult; age; animal experiment; animal model; Article; biochemical analysis; cerebrospinal fluid analysis; childhood adversity; controlled study; correlational study; early life stress; female; foraging behavior; high performance liquid chromatography; Macaca; major depression; matern…	English	Article	Scopus
yes	new	Saavedra L.M., Hernández-Velázquez M.G., Madrigal S., Ochoa-Zarzosa A., Torner L.	Long-term activation of hippocampal glial cells and altered emotional behavior in male and female adult rats after different neonatal stressors	2021	Psychoneuroendocrinology	10.1016/j.psyneuen.2021.105164	https://www.scopus.com/inward/record.uri?eid=2-s2.0-85100897489&doi=10.1016%2fj.psyneuen.2021.105164&partnerID=40&md5=551725770a1f21db9cb694bbfd49d709	Early life stress increases the risk of developing psychiatric diseases in adulthood. Severe neonatal infections can also contribute to the development of affective illnesses. Stress and infections both trigger the immediate activation of the neuroimmune system. We compared the long-term effects of neonatal single or combined stress-immune challenges on emotional behavior and glial cell responses…	Anxiety; Astrocytes; Depression; Lipopolysaccharide; Maternal separation; Microglia	lipopolysaccharide; adult; animal experiment; animal tissue; Article; astrocyte; controlled study; early life stress; elevated plus maze test; emotion; female; forced swim test; glia cell; hippocampal CA3 region; hippocampus; immunohistochemistry; male; maternal deprivation; microglia; morphology; nonhuman; open field test; rat; sex difference; Sprague Dawley rat; animal; animal behavior; glia; m…	English	Article	Scopus
no	culture	Chen D.-D., Wang H.-W., Cai X.-J.	Transcription factor Sp1 ameliorates sepsis-induced myocardial injury via ZFAS1/Notch signaling in H9C2 cells	2021	Cytokine	10.1016/j.cyto.2021.155426	https://www.scopus.com/inward/record.uri?eid=2-s2.0-85100008042&doi=10.1016%2fj.cyto.2021.155426&partnerID=40&md5=6542040fd377beb7fa62c896c912454b	Purpose: To investigate whether Sp1 can ameliorate sepsis-induced myocardial injury and explore the potential molecular mechanism. Methods: The embryonic cardiomyocyte cell line H9C2 and primary cultured mouse neonatal cardiomyocytes (CMNCs) were treated with LPS or phosphate-buffered saline (PBS). A mouse model of LPS-induced sepsis was established using male C57BL/6J mice and their cardiomyocyt…	Myocardial injury; Notch signaling; Sepsis; Sp1; ZFAS1	long untranslated RNA; Notch receptor; transcription factor Sp1; long untranslated RNA; Notch receptor; transcription factor Sp1; animal cell; apoptosis; Article; cardiac muscle cell; cell culture; cell proliferation; controlled study; down regulation; experimental sepsis; flow cytometry; gene control; gene expression; gene knockdown; gene overexpression; genetic transfection; H9c2(2-1) cell line…	English	Article	Scopus
no	without behavior	Stepanichev M.Y., Goryakina T., Manolova A., Lazareva N., Kvichanskii A., Tretyakova L., Volobueva M., Gulyaeva N.	Neonatal proinflammatory challenge evokes a microglial response and affects the ratio between subtypes of GABAergic interneurons in the hippocampus of juvenile rats: sex-dependent and sex-independent effects	2021	Brain Structure and Function	10.1007/s00429-020-02199-z	https://www.scopus.com/inward/record.uri?eid=2-s2.0-85098693717&doi=10.1007%2fs00429-020-02199-z&partnerID=40&md5=65a9b5fa16518dfdacdbaced1a4c93a3	Neonatal proinflammatory challenge (NPC) may contribute to the development of psychiatric disorders in adults. A double exposure of neonatal rats to lipopolysaccharide, a component of cellular wall of gram-negative bacteria, on postnatal days 3 and 5 provokes the development of depressive- and anxiety-like behaviors. NPC impairs neuroplasticity and cognition in adult animals, significant modifica…	Calbindin; Calretinin; GABA; Glutamic acid decarboxylase; Hippocampus; Microglia; Neonatal proinflammatory stress; Neuroplasticity; Parvalbumin	4 aminobutyric acid; 4 aminobutyric acid receptor; calbindin; calretinin; glutamate decarboxylase; glutamate decarboxylase 67; parvalbumin; 4 aminobutyric acid receptor; glutamate decarboxylase; glutamate decarboxylase 1; glutamate decarboxylase 2; lipopolysaccharide; animal cell; animal experiment; animal model; animal tissue; Article; brain maturation; brain tissue; cell structure; controlled s…	English	Article	Scopus
no	maternal	Chamera K., Trojan E., Kotarska K., Szuster-Głuszczak M., Bryniarska N., Tylek K., Basta-Kaim A.	Role of polyinosinic:Polycytidylic acid-induced maternal immune activation and subsequent immune challenge in the behaviour and microglial cell trajectory in adult offspring: A study of the neurodevelopmental model of schizophrenia	2021	International Journal of Molecular Sciences	10.3390/ijms22041558	https://www.scopus.com/inward/record.uri?eid=2-s2.0-85100287276&doi=10.3390%2fijms22041558&partnerID=40&md5=42efedd778fedeb72c6637867fad306b	Multiple lines of evidence support the pathogenic role of maternal immune activation (MIA) in the occurrence of the schizophrenia-like disturbances in offspring. While in the brain the homeostatic role of neuron-microglia protein systems is well documented, the participation of the CX3CL1-CX3CR1 and CD200-CD200R dyads in the adverse impact of MIA often goes underrecognized. Therefore, in the pres…	Behavioural disturbances; CD200CD200R; CX3CL1-CX3CR1; Maternal immune activation; Microglial reactivity; Polyinosinic:polycytidylic acid; Two-hit hypothesis of schizophrenia	arginase 1; CD200 antigen; CD200 receptor; CD40 antigen; cell protein; chemokine receptor CX3CR1; fractalkine; inducible nitric oxide synthase; interleukin 1beta; interleukin 4; interleukin 6; major histocompatibility antigen class 2; messenger RNA; polyinosinic polycytidylic acid; sodium chloride; somatomedin C; transforming growth factor beta; tumor necrosis factor; biological marker; chemokine…	English	Article	Scopus
no	maternal	Csatlosova K., Bogi E., Durisova B., Grinchii D., Paliokha R., Moravcikova L., Lacinova L., Jezova D., Dremencov E.	Maternal immune activation in rats attenuates the excitability of monoamine-secreting neurons in adult offspring in a sex-specific way	2021	European Neuropsychopharmacology	10.1016/j.euroneuro.2020.12.002	https://www.scopus.com/inward/record.uri?eid=2-s2.0-85097796903&doi=10.1016%2fj.euroneuro.2020.12.002&partnerID=40&md5=daa183fd5bbd870d7a2dc70a8004fdf8	Higher risk of depression and schizophrenia in descendants of mothers experienced acute infection during the pregnancy has been reported. Since monoamines are fundamental in mentioned psychopathologies, it is possible that maternal immune activation leads to impaired functioning of serotonin (5-HT), noradrenaline, and dopamine neurons in offspring. To test this hypothesis, we examined the effect …	Dopamine; Electrophysiology in vivo.; Lipopolysaccharide (LPS); Noradrenaline; Prenatal immune activation; Serotonin (5-HT)	monoamine; noradrenalin; action potential; adult; animal behavior; animal cell; animal experiment; Article; brain electrophysiology; controlled study; dam (animal); data analysis software; dopaminergic nerve cell; dorsal raphe nucleus; excitability; female; firing rate; immunoreactivity; in vivo study; licking; locus ceruleus; male; maternal care; nonhuman; noradrenergic nerve cell; pregnancy; pr…	English	Article	Scopus
no	type article	Gapp K., Franklin T.B.	Transgenerational epigenetics and psychiatric disorders	2021	Epigenetics in Psychiatry	10.1016/B978-0-12-823577-5.00026-X	https://www.scopus.com/inward/record.uri?eid=2-s2.0-85129060697&doi=10.1016%2fB978-0-12-823577-5.00026-X&partnerID=40&md5=80b13c7c239023bbcf02acc304dc7a2c	Although controversial, there is increasing evidence from a variety of disciplines suggesting that transgenerational epigenetic inheritance is a mechanism that can act as an environmentally driven rapid form of adaptation in mammals. It has been suggested that transgenerational epigenetic inheritance may play a role in psychiatric disorders because the risk of developing a psychiatric disorder is…	Anxiety; Chromatin; Depression; DNA methylation; Drug abuse; Epigenetic inheritance; Histone posttranslational modifications; RNA; Stress		English	Book Chapter	Scopus
no	type article	Li D.-Z., Ni S.-Q., Zhang M.-J., Lu S.-Y., Liu X.-L., Zhang J.-F.	Research Progress of CREB-regulated Transcription Coactivator 1 in Depression [CREB 转录共激活因子 1 在抑郁症中的研究进展]	2021	Progress in Biochemistry and Biophysics	10.16476/j.pibb.2021.0214	https://www.scopus.com/inward/record.uri?eid=2-s2.0-85127325441&doi=10.16476%2fj.pibb.2021.0214&partnerID=40&md5=ddfc16511081403870692ca879a2ad1a	Depression is one of the world’s serious health problems with high prevalence, high disability and high recurrence rate, and places a great burden on society. The newly discovered CREB-regulated transcription coactivator 1 (CRTC1) is highly expressed in the brain, especially in hippocampal neurons, and plays an important role in dendrite growth, long-term synaptic plasticity and behavior. Since C…	agmatinergic system; brain-derived neurotrophic factor; CREB-regulated transcription coactivator 1; depression; histone deacetylase; VGF nerve growth factor		Chinese	Review	Scopus
no	maternal	Murakami Y., Imamura Y., Kasahara Y., Yoshida C., Momono Y., Fang K., Nishiyama T., Sakai D., Konishi Y.	The Effects of Maternal Interleukin-17A on Social Behavior, Cognitive Function, and Depression-Like Behavior in Mice with Altered Kynurenine Metabolites	2021	International Journal of Tryptophan Research	10.1177/11786469211026639	https://www.scopus.com/inward/record.uri?eid=2-s2.0-85108862019&doi=10.1177%2f11786469211026639&partnerID=40&md5=10fb4924d3f67e86f0b53d060d0dab8a	Viral infection and chronic maternal inflammation during pregnancy are correlated with a higher prevalence of autism spectrum disorder (ASD). However, the pathoetiology of ASD is not fully understood; moreover, the key molecules that can cross the placenta following maternal inflammation and contribute to the development of ASD have not been identified. Recently, the pro-inflammatory cytokine, in…	ASD-like phenotypes; chronic inflammation; interleukin-17A; kynurenine; Maternal immune activation	essential amino acid; interleukin 17; isoflurane; kynurenine; abnormal animal behavior; adult; animal experiment; animal model; Article; autism; behavioral science; brain cortex; C57BL 6 mouse; chronic inflammation; cognition; cognitive defect; depression; electrochemical detection; elevated plus maze test; enzyme linked immunosorbent assay; experimental behavioral test; female; fetus brain; forc…	English	Article	Scopus
no	no full-text	Haritov E., Tivcheva J.	Additive Antidepressant Effects of Combined Administration of Ecitalopram and Caloric Restriction in LPS-Induced Neonatal Model of Depression in Rats	2020	Acta Medica Bulgarica	10.2478/amb-2020-0042	https://www.scopus.com/inward/record.uri?eid=2-s2.0-85097402803&doi=10.2478%2famb-2020-0042&partnerID=40&md5=d4289d10a8c4c848482edbcd5f52a55a	Background and aims: Increasing evidence indicates that inflammation in the periphery and neuroinflammation in the brain might be involved in the pathophysiology of depressive symptoms in humans. Relatively little is known about the effects of selective serotonin re-uptake inhibitors (SSRI) on individuals exposed to differential dietary regimens, like caloric restriction (CR). The aim of the curr…	cytokines; depression; environmental enrichment; rats; SSRIs	antidepressant agent; escitalopram; interleukin 1; lipopolysaccharide; serotonin uptake inhibitor; sodium chloride; sucrose; animal experiment; animal model; animal tissue; antidepressant activity; Article; brain homogenate; caloric restriction; controlled study; depression; enzyme linked immunosorbent assay; experimental behavioral test; forced swim test; hippocampus; immobility time; male; nerv…	English	Article	Scopus
no	other model	Hashimoto O., Kuniishi H., Nakatake Y., Yamada M., Wada K., Sekiguchi M.	Early life stress from allergic dermatitis causes depressive-like behaviors in adolescent male mice through neuroinflammatory priming	2020	Brain, Behavior, and Immunity	10.1016/j.bbi.2020.09.013	https://www.scopus.com/inward/record.uri?eid=2-s2.0-85091514160&doi=10.1016%2fj.bbi.2020.09.013&partnerID=40&md5=486692a93bed0743b9e68b834fcea7cf	Allergic dermatitis (AD), associated with pruritus and itchiness, is one of the major stressful conditions early in life. AD also influences the incidence of neuropsychiatric disorders and developmental disorders through neuro-immune interactions. To the best of our knowledge, there is no report that assesses the effects of early childhood dermatitis on psychiatric disorders later in life using a…	Abnormal kynurenine metabolism; Allergic dermatitis; Depression; Early life stress; Microglia; Neuroinflammation; Neuroinflammatory priming	corticosterone; immunoglobulin; indoleamine 2,3 dioxygenase; interleukin 1beta; interleukin 6; kynureninase; kynurenine 3 monooxygenase; lipopolysaccharide; oxazolone; tumor necrosis factor; cytokine; kynurenine; adolescent; amygdala; animal cell; animal experiment; animal model; animal tissue; Article; behavior assessment; behavior disorder; brain level; CD200R1 gene; controlled study; corticost…	English	Article	Scopus
no	maternal	Rahimi S., Peeri M., Azarbayjani M.A., Anoosheh L., Ghasemzadeh E., Khalifeh N., Noroozi-Mahyari S., Deravi S., Saffari-Anaraki S., Hemat Zangeneh F., Salari A.-A.	Long-term exercise from adolescence to adulthood reduces anxiety- and depression-like behaviors following maternal immune activation in offspring	2020	Physiology and Behavior	10.1016/j.physbeh.2020.113130	https://www.scopus.com/inward/record.uri?eid=2-s2.0-85089352627&doi=10.1016%2fj.physbeh.2020.113130&partnerID=40&md5=d7cc08b328e2a3f7c9376c696cd30f4f	Maternal immune activation is an environmental risk factor for the development of neuropsychiatric disorders such as anxiety and depression later in life. There is an urgent need to develop therapeutic strategies for treating or preventing psychiatric disorders with developmental origins. There is important information that physical exercise is a therapeutic strategy for treating anxiety and depr…	Cytokines; HPA axis; Lipopolysaccharide; Malondialdehyde; Mice; Oxytocin	corticosterone; interleukin 10; interleukin 1beta; interleukin 6; lipopolysaccharide; oxytocin; tumor necrosis factor; corticosterone; immunological adjuvant; adolescent; adult; animal experiment; animal model; animal tissue; anxiety; Article; brain level; controlled study; corticosterone blood level; depression; exercise; female; forced swim test; immunostimulation; maternal immune activation; m…	English	Article	Scopus
no	maternal	Aria F., Bonini S.A., Cattaneo V., Premoli M., Mastinu A., Maccarinelli G., Memo M.	Brain structural and functional alterations in mice prenatally exposed to lps are only partially rescued by anti-inflammatory treatment	2020	Brain Sciences	10.3390/brainsci10090620	https://www.scopus.com/inward/record.uri?eid=2-s2.0-85090333541&doi=10.3390%2fbrainsci10090620&partnerID=40&md5=904fc58f90a1fa53cb9bf18a1b3c5a37	Aberrant immune activity during neurodevelopment could participate in the generation of neurological dysfunctions characteristic of several neurodevelopmental disorders (NDDs). Numerous epidemiological studies have shown a link between maternal infections and NDDs risk; animal models of maternal immune activation (MIA) have confirmed this association. Activation of maternal immune system during p…	Anti-inflammatory drugs; Behavior; Cortical structure; Lipopolysaccharide; Maternal immune activation; Neurodevelopmental disorders	calcium ion; celecoxib; chloral hydrate; dopamine; fluoxetine; glial fibrillary acidic protein; ibuprofen; interleukin 1beta; lipopolysaccharide; meloxicam; minocycline; nonsteroid antiinflammatory agent; probiotic agent; serotonin; serotonin uptake inhibitor; alcohol consumption; allodynia; amygdala; animal experiment; animal model; antidepressant activity; antiinflammatory activity; Article; as…	English	Article	Scopus
no	maternal	Ranaei E., Torshizi S., Amini A., Heidari M.H., Namvarpour Z., Fathabady F.F., Salari A.-A.	Peripubertal stress following maternal immune activation sex-dependently alters depression-like behaviors in offspring	2020	Behavioural Brain Research	10.1016/j.bbr.2020.112800	https://www.scopus.com/inward/record.uri?eid=2-s2.0-85087942575&doi=10.1016%2fj.bbr.2020.112800&partnerID=40&md5=dca79f3674d3146810680727f0a7da68	There is an increasing evidence that maternal immune activation can render the offspring more vulnerable to the impacts of peripubertal stress on behavioral abnormalities in adulthood. The aim of this study was to investigate the combined effects of maternal immune activation and peripubertal stress on depression-related behaviors in male and female offspring. Pregnant mice were treated with lipo…	Corticosterone; Estrogen; HPA axis; Maternal infection; Puberty stress; Testosterone	corticosterone; estradiol; testosterone; adult; animal experiment; Article; controlled study; corticosterone blood level; depression; estradiol blood level; female; footshock; forced swim test; hypothalamus hypophysis adrenal system; hypothalamus hypophysis gonad system; immobilization stress; immunostimulation; male; mouse; nonhuman; novelty suppressed feeding test; peripubertal stress; priority…	English	Article	Scopus
no	maternal	Brückmann R., Tuchscherer M., Tuchscherer A., Gimsa U., Kanitz E.	Early-life maternal deprivation predicts stronger sickness behaviour and reduced immune responses to acute endotoxaemia in a pig model	2020	International Journal of Molecular Sciences	10.3390/ijms21155212	https://www.scopus.com/inward/record.uri?eid=2-s2.0-85088811363&doi=10.3390%2fijms21155212&partnerID=40&md5=36af583f093673a6fbda5ca36ad6e21f	Early-life adversity may have programming effects on neuroendocrine and immune adaptation mechanisms in humans and socially living animals. Using a pig model, we investigated the effect of daily 2-h maternal and littermate deprivation from postnatal days 2–15, either alone (DA) or in a group of littermates (DG) on the neuroendocrine, immunological and behavioural responses of piglets challenged w…	Early-life adversity; HPA axis; Innate immunity; Maternal deprivation; Sickness behaviour; Social isolation; Sus scrofa, sex differences	endotoxin; glucocorticoid receptor; hydrocortisone; interleukin 10; interleukin 6; ketamine; lipopolysaccharide; messenger RNA; mineralocorticoid receptor; TATA binding protein; toll like receptor 4; toll like receptor 7; tumor necrosis factor; cytokine; lipopolysaccharide; mineralocorticoid receptor; animal experiment; animal model; Article; brain development; controlled study; cytokine release;…	English	Article	Scopus
no	without behavior	Zhang K., Zhang X., Lv A., Fan S., Zhang J.	Saccharomyces boulardii modulates necrotizing enterocolitis in neonatal mice by regulating the sirtuin 1/NF-κB pathway and the intestinal microbiota	2020	Molecular Medicine Reports	10.3892/mmr.2020.11138	https://www.scopus.com/inward/record.uri?eid=2-s2.0-85086883348&doi=10.3892%2fmmr.2020.11138&partnerID=40&md5=3ca9f96ba3206f40939cd8624c46b84e	exaggerated inflammatory response and gut microbial dysbiosis play a crucial role in necrotizing enterocolitis (NEC). The probiotic Saccharomyces boulardii (SB) is a yeast that has a beneficial effect on NEC; however, the association between its protective effects and the regulation of the inflammation-related sirtuin 1 (SIRT1)/nuclear factor-κB (NF-κB) signaling pathway and gut microbiota in NEC…	Gut microbiota; Necrotizing enterocolitis; Nuclear factor-κB; Saccharomyces boulardii; Sirtuin 1	immunoglobulin enhancer binding protein; lipopolysaccharide; probiotic agent; sirtuin 1; immunoglobulin enhancer binding protein; Sirt1 protein, mouse; sirtuin 1; animal experiment; animal model; animal tissue; Article; controlled study; down regulation; drug effect; drug mechanism; gene knockout; hypothermia; hypoxia; immunofluorescence; immunohistochemistry; inflammation; intestine epithelium; …	English	Article	Scopus
no	type article	Gondré-Lewis M.C., Bassey R., Blum K.	Pre-clinical models of reward deficiency syndrome: A behavioral octopus	2020	Neuroscience and Biobehavioral Reviews	10.1016/j.neubiorev.2020.04.021	https://www.scopus.com/inward/record.uri?eid=2-s2.0-85086462616&doi=10.1016%2fj.neubiorev.2020.04.021&partnerID=40&md5=5eb3e9c83ce8e08fc150120ca75bae3f	Individuals with mood disorders or with addiction, impulsivity and some personality disorders can share in common a dysfunction in how the brain perceives reward, where processing of natural endorphins or the response to exogenous dopamine stimulants is impaired. Reward Deficiency Syndrome (RDS) is a polygenic trait with implications that suggest cross-talk between different neurological systems …	Addiction; Alcohol use disorder; Alcohol-preferring P rat; Animal models of reward deficiency; APOSUS; Compulsive eating disorder; Dopamine; Early life stress; Gambling disorder; Helpless mouse (HL); Knockout rats; Maternal deprivation; mGluR2; PTSD; Reward; Roman; Wistar Kyoto (WKY) rat	neurotransmitter; addiction; alcoholism; animal behavior; anxiety; attention deficit disorder; construct validity; early life stress; eating disorder; immune dysregulation; major depression; maternal deprivation; mood disorder; neurologic disease; nonhuman; octopus; pathological gambling; posttraumatic stress disorder; priority journal; Review; reward deficiency syndrome; Wistar Kyoto rat	English	Review	Scopus
no	maternal	Wang R., Wang W., Xu J., Liu D., Wu H., Qin X., Jiang H., Pan F.	Jmjd3 is involved in the susceptibility to depression induced by maternal separation via enhancing the neuroinflammation in the prefrontal cortex and hippocampus of male rats	2020	Experimental Neurology	10.1016/j.expneurol.2020.113254	https://www.scopus.com/inward/record.uri?eid=2-s2.0-85080980099&doi=10.1016%2fj.expneurol.2020.113254&partnerID=40&md5=543dececd6445bd79d5293d132e72e4f	Adverse childhood experience is a major risk factor for the onset of depression in adulthood. Neuroinflammation characterized by microglial activation and cytokine secretion is involved in susceptibility to depression induced by early life stress. Jumonji domain-containing protein 3 (Jmjd3), a trimethylated lysine 27 in histone 3 (H3K27me3) demethylase, can be activated by nuclear factor-kappa B …	Anhedonia; Cytokines; Jmjd3; Maternal separation; Microglia; Susceptibility	enzyme inhibitor; gsk j4; histone demethylase; immunoglobulin enhancer binding protein; inducible nitric oxide synthase; interleukin 1beta; Jumonji domain containing protein 3; unclassified drug; histone demethylase; Kdm6b protein, rat; lipopolysaccharide; adult; adulthood; anhedonia; animal cell; animal experiment; animal model; animal tissue; anxiety; Article; behavior change; brain level; cell…	English	Article	Scopus
no	other model	Logsdon A.F., Erickson M.A., Chen X., Qiu J., Lim Y.-P., Stonestreet B.S., Banks W.A.	Inter-alpha inhibitor proteins attenuate lipopolysaccharide-induced blood–brain barrier disruption and downregulate circulating interleukin 6 in mice	2020	Journal of Cerebral Blood Flow and Metabolism	10.1177/0271678X19859465	https://www.scopus.com/inward/record.uri?eid=2-s2.0-85068122474&doi=10.1177%2f0271678X19859465&partnerID=40&md5=bb6c62840136dbb5bc7c2f2153cf7356	Circulating levels of inter-alpha inhibitor proteins change dramatically in acute inflammatory disorders, which suggest an important contribution to the immunomodulatory system. Human blood-derived inter-alpha inhibitor proteins are neuroprotective and improve survival of neonatal mice exposed to lipopolysaccharide. Lipopolysaccharide augments inflammatory conditions and disrupts the blood–brain …	blood–brain barrier; inflammation; Inter-alpha inhibitor proteins; interleukin 6; lipopolysaccharide	CXCL1 chemokine; cytokine; eotaxin; gamma interferon; granulocyte colony stimulating factor; granulocyte macrophage colony stimulating factor; inhibitor protein; Inter alpha inhibitor protein; interleukin 10; interleukin 12; interleukin 17; interleukin 1alpha; interleukin 1beta; interleukin 5; interleukin 6; macrophage inflammatory protein 1alpha; macrophage inflammatory protein 1beta; monocyte c…	English	Article	Scopus
no	maternal	Sideromenos S., Lindtner C., Zambon A., Horvath O., Berger A., Pollak D.D.	VEGF Treatment Ameliorates Depression-Like Behavior in Adult Offspring After Maternal Immune Activation	2020	Cells	10.3390/cells9041048	https://www.scopus.com/inward/record.uri?eid=2-s2.0-85084031421&doi=10.3390%2fcells9041048&partnerID=40&md5=c2e57109500e994a59cb4dd88318668f	Maternal immune activation (MIA) during pregnancy impacts offspring neurodevelopmental trajectories and induces lifelong consequences, including emotional and cognitive alterations. Using the polyinosinic:polycytidilic acid (PIC) MIA model we have previously demonstrated enhanced depression-like behavior in adult MIA offspring, which was associated with reduced expression of the vascular endothel…	depression; maternal immune activation; sucrose preference test; tail suspension test; VEGF	mitogen activated protein kinase; vasculotropin A; animal; animal behavior; C57BL mouse; depression; female; hippocampus; male; metabolism; pathology; phosphorylation; pregnancy; prenatal exposure; signal transduction; Animals; Behavior, Animal; Depression; Extracellular Signal-Regulated MAP Kinases; Female; Hippocampus; Male; Mice, Inbred C57BL; Phosphorylation; Pregnancy; Prenatal Exposure Dela…	English	Article	Scopus
no	maternal	Batista T.H., Ribeiro A.C.A.F., Kalil B., Giusti-Paiva A., Vilela F.C.	Maternal protein malnutrition prolongs sickness behavior in male offspring	2020	Journal of Neuroimmunology	10.1016/j.jneuroim.2020.577169	https://www.scopus.com/inward/record.uri?eid=2-s2.0-85078289105&doi=10.1016%2fj.jneuroim.2020.577169&partnerID=40&md5=5bb887ede593768f6e99d5175a79878d	Female rats were fed a normal or hypoproteic diet during the phases of gestation and lactation. The male offspring of these rats were grown to adulthood and used to study the effects of maternal protein malnutrition on progeny. The adult male rats were pretreated with either saline or LPS and subjected to behavioral tests 2 and 6 h after administration. Tumor necrosis factor (TNF-α), corticostero…	LPS; Offspring; Protein malnutrition; Sickness behavior	corticosterone; lipopolysaccharide; sodium chloride; tumor necrosis factor; corticosterone; lipopolysaccharide; lipopolysaccharide, E. coli O26-B6; tumor necrosis factor; adult; animal experiment; animal model; Article; body temperature; controlled study; corticosterone blood level; female; forced swim test; illness behavior; infant; kwashiorkor; lactation; male; nonhuman; open field test; pregna…	English	Article	Scopus
no	other model	Zhai T., Zhang J., Zhang Y., Wu Y.	Cathelicidin deficiency exacerbates cardiac dysfunction in lipopolysaccharide-induced endotoxaemic mice	2020	Clinical and Experimental Pharmacology and Physiology	10.1111/1440-1681.13234	https://www.scopus.com/inward/record.uri?eid=2-s2.0-85077989735&doi=10.1111%2f1440-1681.13234&partnerID=40&md5=09c39005c9a97337c5af1e2f05b28ea8	The therapeutic potential of the antimicrobial peptide cathelicidin (Camp) administration in sepsis has been widely investigated. However, little is known about the pathophysiological roles of cathelicidin in septic cardiomyopathy. In a lipopolysaccharide (LPS)-induced endotoxaemic model, we found that the mRNA and protein expression of cardiac cathelicidin were induced in C57BL/6J wild-type (WT)…	cathelicidin; lipopolysaccharide; myocardial depression; septic cardiomyopathy; tumour necrosis factor-alpha	cardiovascular agent; cathelicidin; cathelin related antimicrobial peptide; Escherichia coli lipopolysaccharide; galactosamine; messenger RNA; neutralizing antibody; paclitaxel; polypeptide antibiotic agent; protective agent; protein; toll like receptor 4; tumor necrosis factor; unclassified drug; antimicrobial cationic peptide; lipopolysaccharide; messenger RNA; ropocamptide; tumor necrosis fact…	English	Article	Scopus
no	maternal	Lotter J., Möller M., Dean O., Berk M., Harvey B.H.	Studies on Haloperidol and Adjunctive α-Mangostin or Raw Garcinia mangostana Linn Pericarp on Bio-Behavioral Markers in an Immune-Inflammatory Model of Schizophrenia in Male Rats	2020	Frontiers in Psychiatry	10.3389/fpsyt.2020.00121	https://www.scopus.com/inward/record.uri?eid=2-s2.0-85083340812&doi=10.3389%2ffpsyt.2020.00121&partnerID=40&md5=17668bb3f41a29102589cbda332e3662	Schizophrenia is a severe brain disorder that is associated with neurodevelopmental insults, such as prenatal inflammation, that introduce redox-immune-inflammatory alterations and risk for psychotic symptoms later in life. Nutraceuticals may offer useful adjunctive benefits. The aim of this study was to examine the therapeutic effects of Garcinia mangostana Linn (GML) and one of its active const…	adjunctive treatment; antidepressant; antipsychotic; complimentary medicine; immunity; mangosteen; maternal inflammation; oxidative stress	3,4 methylenedioxyamphetamine; alpha mangostin; Garcinia mangostana extract; haloperidol; herbaceous agent; interleukin 1; interleukin 6; plant extract; tumor necrosis factor; unclassified drug; animal experiment; animal model; Article; brain region; controlled study; corpus striatum; drug efficacy; drug response; female; forced swim test; frontal cortex; Garcinia mangostana; gestational age; lip…	English	Article	Scopus
no	other model	Kuti D., Winkler Z., Horváth K., Juhász B., Paholcsek M., Stágel A., Gulyás G., Czeglédi L., Ferenczi S., Kovács K.J.	Gastrointestinal (non-systemic) antibiotic rifaximin differentially affects chronic stress-induced changes in colon microbiome and gut permeability without effect on behavior	2020	Brain, Behavior, and Immunity	10.1016/j.bbi.2019.12.004	https://www.scopus.com/inward/record.uri?eid=2-s2.0-85076853630&doi=10.1016%2fj.bbi.2019.12.004&partnerID=40&md5=d4fae5607c94bb74ba810eb6afeabcd7	Chronic stress is often accompanied by gastrointestinal symptoms, which might be due to stress-induced shift of gut microbiome to pathogenic bacteria. It has been hypothesized that stress alters gut permeability and results in mild endotoxemia which exaggerates HPA activity and contributes to anxiety and depression. To reveal the relationship between microbiome composition, stress-induced gastroi…	Antibiotic; Chronic variable stress; Clostridium; Ethogram; F4/80; LPS; Maternal separation; Mesenteric lymph node; Neophobia; Reg3b; Tight junction	lipopolysaccharide; occludin; protein ZO1; protein ZO2; rifaximin; RNA 16S; antiinfective agent; rifaximin; RNA 16S; animal experiment; animal model; animal tissue; anxiety; Article; bacterial load; bacterial translocation; behavior; blood level; chronic stress; chronic variable stress; Clostridium; colon flora; colon mucosa; colonic lamina propria; controlled study; dysbiosis; early life stress;…	English	Article	Scopus
no	language	Pavlova V., Broshevitskaya N.D., Zaichenko M.I., Grigoryan G.A.	The influence of food ration during pregnancy on the behavior of the offspring after early lipopolysaccharide stress	2020	Zhurnal Vysshei Nervnoi Deyatelnosti Imeni I.P. Pavlova	10.31857/S0044467720060088	https://www.scopus.com/inward/record.uri?eid=2-s2.0-85099561088&doi=10.31857%2fS0044467720060088&partnerID=40&md5=9783e8ebac6b59ea7d22b76e8a988e20	The influence of standard and high quality valuable feeding of pregnant mothers on behavior of the offspring that received the proinflammatory LPS stress was studied. The proinflammatory stress was induced on third and fifth postnatal days by subcutaneous injections of bacterial lipopolysac-charides, LPS (50 mcg/kg) to the rat's pups. At standard feeding of pregnant mothers an early LPS stress pr…	A sucrose preference test; An early lps stress; Anxiety; Depressive-like behavior; Forced swimming test; Prenatal influence; Standard and high fat and valuable diet		Russian	Article	Scopus
no	type article	Khambadkone S.G., Cordner Z.A., Tamashiro K.L.K.	Maternal stressors and the developmental origins of neuropsychiatric risk	2020	Frontiers in Neuroendocrinology	10.1016/j.yfrne.2020.100834	https://www.scopus.com/inward/record.uri?eid=2-s2.0-85081337682&doi=10.1016%2fj.yfrne.2020.100834&partnerID=40&md5=a7593e31f53bb857cbf896489382b63e	The maternal environment during pregnancy is critical for fetal development and perinatal perturbations can prime offspring disease risk. Here, we briefly review evidence linking two well-characterized maternal stressors – psychosocial stress and infection – to increased neuropsychiatric risk in offspring. In the current climate of increasing obesity and globalization of the Western-style diet, m…	Allostatic load; Anxiety; Autism spectrum disorders; Depression; Developmental origins of health and disease; Inflammation; Maternal diet; Maternal immune activation; Maternal obesity; Maternal stress; Neuropsychiatric risk; Schizophrenia	animal; cognitive defect; complication; emotional disorder; environment; female; fetus development; human; immunology; mental disease; mental stress; overnutrition; pathophysiology; physiological stress; physiology; placenta; pregnancy; pregnancy complication; prenatal exposure; psychology; risk factor; Affective Symptoms; Animals; Cognitive Dysfunction; Environment; Female; Fetal Development; Hu…	English	Review	Scopus
yes		Liang M., Zhong H., Rong J., Li Y., Zhu C., Zhou L., Zhou R.	Postnatal Lipopolysaccharide Exposure Impairs Adult Neurogenesis and Causes Depression-like Behaviors Through Astrocytes Activation Triggering GABAA Receptor Downregulation	2019	Neuroscience	10.1016/j.neuroscience.2019.10.025	https://www.scopus.com/inward/record.uri?eid=2-s2.0-85074779834&doi=10.1016%2fj.neuroscience.2019.10.025&partnerID=40&md5=74820ea99d9d39cfddc1c5ebc6c78a76	Growing evidence indicates that early-life inflammation has adverse effects on adult hippocampal neurogenesis and GABA system. Based the report that hippocampal GABA system is a key modulator in adult hippocampal neurogenesis, the aim of this study was to investigate whether and how early inflammation affects GABAergic system resulting in the alterations of adult hippocampal neurogenesis and rela…	adult neurogenesis; depression; GABAAR; postnatal LPS exposure; TLR4	4 aminobutyric acid A receptor; brain derived neurotrophic factor; brain derived neurotrophic factor receptor; lipopolysaccharide; phenobarbital; resatorvid; sodium chloride; toll like receptor 4; 4 aminobutyric acid A receptor; Bdnf protein, mouse; brain derived neurotrophic factor; glutamate decarboxylase; glutamate decarboxylase 1; lipopolysaccharide; membrane protein; Ntrk2 protein, mouse; pr…	English	Article	Scopus
yes		Berkiks I., Mesfioui A., Ouichou A., Nakache R., Ajonijebu D.C., El hessni A.	Affective Behavior Shows Sex Differences in Mid-adulthood Rats Following Postnatal Immune Stimulation	2019	Neuroscience	10.1016/j.neuroscience.2019.09.014	https://www.scopus.com/inward/record.uri?eid=2-s2.0-85074705810&doi=10.1016%2fj.neuroscience.2019.09.014&partnerID=40&md5=34559c07f90b73509f929e4842c092ae	Mid-adulthood represents the critical window period usually associated with the development of age-related diseases. Despite several attempts to delineate the pathological mechanisms underlying postnatal immune challenge and altered brain functions, the role of sex-dependent changes in affective behaviors of middle-aged animals requires more attention. In this study, we sought to investigate beha…	anxiety; depression-like behavior; immunosenescence; microglia; neuroinflammation; sex differences	lipid; lipopolysaccharide; nitric oxide; phosphate buffered saline; tumor necrosis factor; lipopolysaccharide; malonaldehyde; nitric oxide; tumor necrosis factor; adult; adulthood; affect; animal experiment; animal tissue; anxiety; Article; controlled study; depression; female; immunohistochemistry; immunostimulation; infant; lipid peroxidation; male; nervous system inflammation; newborn; nonhuma…	English	Article	Scopus
no	no depress	Kudryashova I.V., Tishkina A.O., Gulyaeva N.V.	Neonatal Proinflammatory Stress and Deficit of Induction of Long-Term Potentiation in the Hippocampus in Rats: Gender Differences	2019	Neuroscience and Behavioral Physiology	10.1007/s11055-019-00848-3	https://www.scopus.com/inward/record.uri?eid=2-s2.0-85075909250&doi=10.1007%2fs11055-019-00848-3&partnerID=40&md5=50cdc938c809505ae6b77e12bf4fc7ec	The characteristics of long-term potentiation (LTP) in field CA1 of living hippocampal slices from rats aged 17–33 days were studied after neonatal administration of bacterial lipopolysaccharide (LPS) to evaluate the long-term effects of neuroinflammation in early ontogeny on synaptic plasticity. A deficit of LTP was seen in field CA1 of the hippocampus of rats surviving neonatal proinflammatory …	hippocampus; long-term plasticity; LTP; neonatal neuroinflammation; ontogeny; proinflammatory stress; synaptic depression	bacterium lipopolysaccharide; amplitude modulation; animal experiment; animal model; animal tissue; Article; brain nerve cell; brain slice; controlled study; correlation analysis; female; hippocampal CA1 region; long term potentiation; male; neonatal proinflammatory stress; nerve cell plasticity; nervous system inflammation; newborn; nonhuman; ontogeny; post tetanic potentiation; rat; sex differe…	English	Article	Scopus
no	type article	Planchez B., Surget A., Belzung C.	Animal models of major depression: drawbacks and challenges	2019	Journal of Neural Transmission	10.1007/s00702-019-02084-y	https://www.scopus.com/inward/record.uri?eid=2-s2.0-85074213511&doi=10.1007%2fs00702-019-02084-y&partnerID=40&md5=a1b6dcd5a61dc6fdbc8890c95becfbc3	Major depression is a leading contributor to the global burden of disease. This situation is mainly related to the chronicity and/or recurrence of the disorder, and to poor response to antidepressant therapy. Progress in this area requires valid animal models. Current models are based either on manipulating the environment to which rodents are exposed (during the developmental period or adulthood…	Animal models; Antidepressant; Depression; Treatment-resistant depression; Validity	BCG vaccine; corticosterone; lipopolysaccharide; adulthood; anhedonia; animal behavior; animal model; anxiety; apathy; chronic social defeat; chronic unpredictable stress; cognitive defect; depression; early life stress; genetic model; hopelessness; irritability; learned helplessness; major depression; nonhuman; olfactory bulbectomy; optogenetics; predator stress; premenstrual dysphoric disorder;…	English	Review	Scopus
no	maternal	Chávez C.E., Oyarzún J.E., Avendaño B.C., Mellado L.A., Inostroza C.A., Alvear T.F., Orellana J.A.	The Opening of Connexin 43 Hemichannels Alters Hippocampal Astrocyte Function and Neuronal Survival in Prenatally LPS-Exposed Adult Offspring	2019	Frontiers in Cellular Neuroscience	10.3389/fncel.2019.00460	https://www.scopus.com/inward/record.uri?eid=2-s2.0-85074139290&doi=10.3389%2ffncel.2019.00460&partnerID=40&md5=ac03fb62ef0b111e97ba00e318beb1f5	Clinical evidence has revealed that children born from mothers exposed to viral and bacterial pathogens during pregnancy are more likely to suffer various neurological disorders including schizophrenia, autism bipolar disorder, major depression, epilepsy, and cerebral palsy. Despite that most research has centered on the impact of prenatal inflammation in neurons and microglia, the potential modi…	connexin; glia; hemichannel; neuroinflammation; pannexin	artificial enzyme; calcium channel; connexin 43; excitotoxin; glutamic acid; interleukin 1beta; lipopolysaccharide; minocycline; mitogen activated protein kinase inhibitor; nitric oxide; pannexin channel blocking agent; purinergic P2X receptor antagonist; purinergic p2x7 receptor blocking agent; purinergic receptor blocking agent; receptor blocking agent; synaptophysin; transactivator protein; tu…	English	Article	Scopus
no	maternal	Verstraeten B.S.E., McCreary J.K., Falkenberg E.A., Fang X., Weyers S., Metz G.A.S., Olson D.M.	Multiple prenatal stresses increase sexual dimorphism in adult offspring behavior	2019	Psychoneuroendocrinology	10.1016/j.psyneuen.2019.05.003	https://www.scopus.com/inward/record.uri?eid=2-s2.0-85066458028&doi=10.1016%2fj.psyneuen.2019.05.003&partnerID=40&md5=c0fd5eae2c6fbdd0de0cb39c5a785812	Introduction: Maternal gestational stress and immune activation have independently been associated with affective and neurodevelopmental disorders across the lifespan. We investigated whether rats exposed to prenatal maternal stressors (PNMS) consisting of psychological stress, interleukin (IL)-1β or both (two-hit stress) during critical developmental windows displayed a behavioral phenotype repr…	Behavior; Brain development; Inflammation; Prenatal stress; Sex differences	interleukin 1beta; sodium chloride; interleukin 1beta; adult; animal experiment; animal model; anxiety; Article; behavior; controlled study; elevated plus maze test; female; forced swim test; gestation period; high risk behavior; immobilization stress; locomotion; male; mental stress; nonhuman; open field test; prenatal stress; priority journal; rat; sex difference; animal; animal behavior; brain…	English	Article	Scopus
no	type article	Hashimoto K.	Recent Advances in the Early Intervention in Schizophrenia: Future Direction from Preclinical Findings	2019	Current Psychiatry Reports	10.1007/s11920-019-1063-7	https://www.scopus.com/inward/record.uri?eid=2-s2.0-85068791735&doi=10.1007%2fs11920-019-1063-7&partnerID=40&md5=81c67cea70406fd926be2b3781557741	Purpose of Review: In the past decade, there has been increasing interest in the potential benefit of early intervention in schizophrenia. Patients with schizophrenia show cognitive impairment for several years preceding the onset of psychosis. The author discusses the recent topics on prevention of schizophrenia. Recent Findings: Preclinical findings suggest that maternal immune activation (MIA)…	D-Serine; Keap1-Nrf2; Sodium benzoate; Soluble epoxide hydrolase; Sulforaphane; TrkB agonist	7,8 dihydroxyflavone; benzoic acid; brain derived neurotrophic factor receptor; complement component C1q; dextro serine; epoxide hydrolase; kelch like ECH associated protein 1; n methyl dextro aspartic acid receptor; omega 3 fatty acid; parvalbumin; placebo; sulforaphane; transcription factor Nrf2; add on therapy; antiinflammatory activity; antioxidant activity; cognitive defect; depression; earl…	English	Review	Scopus
no	other model	Chastain L.G., Franklin T., Gangisetty O., Cabrera M.A., Mukherjee S., Shrivastava P., Jabbar S., Sarkar D.K.	Early life alcohol exposure primes hypothalamic microglia to later-life hypersensitivity to immune stress: possible epigenetic mechanism	2019	Neuropsychopharmacology	10.1038/s41386-019-0326-7	https://www.scopus.com/inward/record.uri?eid=2-s2.0-85061236873&doi=10.1038%2fs41386-019-0326-7&partnerID=40&md5=86cc27efabdb069501c929405d97faa9	Growing evidence has shown that developmental alcohol exposure induces central nervous system inflammation and microglia activation, which may contribute to long-term health conditions, such as fetal alcohol spectrum disorders. These studies sought to investigate whether neonatal alcohol exposure during postnatal days (PND) 2–6 in rats (third trimester human equivalent) leads to long-term disrupt…		alcohol; CD11b antigen; colony stimulating factor 1; histone H3; histone h3 acetyl lysine 9; interleukin 1beta; interleukin 6; lipopolysaccharide; messenger RNA; monocyte chemotactic protein 1; toll like receptor 4; tumor necrosis factor; unclassified drug; alcohol; central depressant agent; Il6 protein, rat; interleukin 6; lipopolysaccharide; tumor necrosis factor; adult; animal cell; animal exp…	English	Article	Scopus
no	Type article	Lee Y.-G., Jung J.-W., Lee H., Seo K.-H., Lee D.Y., Kim H.-G., Ko J.-H., Lee D.-S., Baek N.-I.	Flavonoids from Chionanthus retusus (Oleaceae) Flowers and Their Protective Effects against Glutamate-Induced Cell Toxicity in HT22 Cells	2019	International Journal of Molecular Sciences	10.3390/ijms20143517	https://www.scopus.com/inward/record.uri?eid=2-s2.0-85071888315&doi=10.3390%2fijms20143517&partnerID=40&md5=eb204ab1364de065cdd20770060b6da7	Myocardial dysfunction is common in septic shock and post-cardiac arrest but manifests differently in pediatric and adult patients. By conventional echocardiographic parameters, biventricular systolic dysfunction is more prevalent in children with septic shock, though strain imaging reveals that myocardial injury may be more common in adults than previously thought. In contrast, diastolic dysfunc…	Chionanthus retusus; flavonoid; flower; HO-1; neuroprotection; NO	aromadendrin; aromadendrin 7 o beta d glucopyranoside; astragalin; catechin; Chionanthus retusus extract; eriodictyol; eriodictyol 7 o beta d glucopyranoside; flavonoid; flavonol; gallic acid; glucopyranoside; glutamic acid; heme oxygenase 1; isorhoifolin; kaempferol; lipopolysaccharide; luteolin; luteolin 4" o beta d glucopyranoside; luteolin 4' o beta d glucopyranoside; nicotiflorin; phenol; pl…	English	Article	Scopus
no	maternal	Camargos V.N., Foureaux G., Medeiros D.C., da Silveira V.T., Queiroz-Junior C.M., Matosinhos A.L.B., Figueiredo A.F.A., Sousa C.D.F., Moreira T.P., Queiroz V.F., Dias A.C.F., Santana K.T.O., Passos I., Real A.L.C.V., Silva L.C., Mourão F.A.G., Wnuk N.T., Oliveira M.A.P., Macari S., Silva T., Garlet G.P., Jackman J.A., Soriani F.M., Moraes M.F.D., Mendes E.M.A.M., Ribeiro F.M., Costa G.M.J., Teixe…	In-depth characterization of congenital Zika syndrome in immunocompetent mice: Antibody-dependent enhancement and an antiviral peptide therapy	2019	EBioMedicine	10.1016/j.ebiom.2019.05.014	https://www.scopus.com/inward/record.uri?eid=2-s2.0-85065903019&doi=10.1016%2fj.ebiom.2019.05.014&partnerID=40&md5=1afaa977d2d964cd638ce986997ac4e2	Background: Zika virus (ZIKV) infection during pregnancy may cause major congenital defects, including microcephaly, ocular, articular and muscle abnormalities, which are collectively defined as Congenital Zika Syndrome. Here, we performed an in-depth characterization of the effects of congenital ZIKV infection (CZI) in immunocompetent mice. Methods: Pregnant dams were inoculated with ZIKV on emb…	Antibody-dependent enhancement (ADE); Congenital Zika Syndrome (CZS); Congenital Zika virus infection (CZI); Maternal immune activation (MIA); Short and long-term outcomes	antivirus agent; brain penetrating antiviral peptide; caspase 3; glyceraldehyde 3 phosphate dehydrogenase; monoclonal antibody; pan flavivirus monoclonal antibody; peptide; unclassified drug; antivirus agent; cytokine; peptide; virus antibody; animal cell; animal experiment; animal model; animal tissue; antibody dependent enhancement; antiviral therapy; Article; bone density; bone marrow cell; bo…	English	Article	Scopus
no	maternal	Hu Y., Hong X.-Y., Yang X.-F., Ma R.-H., Wang X., Zhang J.-F., Feng Q., Li X.-G., Sun D.-S., Li X., Wan H.-L., Li T., Wang Q., Ke D., Wang J.-Z., Liu G.-P.	Inflammation-dependent ISG15 upregulation mediates MIA-induced dendrite damages and depression by disrupting NEDD4/Rap2A signaling	2019	Biochimica et Biophysica Acta - Molecular Basis of Disease	10.1016/j.bbadis.2019.02.020	https://www.scopus.com/inward/record.uri?eid=2-s2.0-85062589608&doi=10.1016%2fj.bbadis.2019.02.020&partnerID=40&md5=d56d49353cd44a6c3692574ed7f69131	Background: Maternal immune activation (MIA) is an independent risk factor for psychiatric disorders including depression spectrum in the offsprings, but the molecular mechanism is unclear. Recent studies show that interferon-stimulated gene-15 (ISG15) is involved in inflammation and neuronal dendrite development; here we studied the role of ISG15 in MIA-induced depression and the underlying mech…	Dendrite development; Depression; ISG15; Maternal immune activation; Offspring	polyinosinic polycytidylic acid; Rap protein; rap2a protein; ubiquitin protein ligase NEDD4; unclassified drug; cytokine; guanine nucleotide binding protein; ISG15 protein, rat; Nedd4 protein, rat; polyinosinic polycytidylic acid; Rap2a protein, rat; small interfering RNA; ubiquitin; ubiquitin protein ligase NEDD4; acute phase response; animal experiment; Article; cognition; confocal microscopy; …	English	Article	Scopus
no	Type article	Ardalan M., Chumak T., Vexler Z., Mallard C.	Sex-dependent effects of perinatal inflammation on the brain: Implication for neuro-psychiatric disorders	2019	International Journal of Molecular Sciences	10.3390/ijms20092270	https://www.scopus.com/inward/record.uri?eid=2-s2.0-85065878625&doi=10.3390%2fijms20092270&partnerID=40&md5=e9a19f0d6af9dd1142d52c73826dbf28	Individuals born preterm have higher rates of neurodevelopmental disorders such as schizophrenia, autistic spectrum, and attention deficit/hyperactivity disorders. These conditions are often sexually dimorphic and with different developmental trajectories. The etiology is likely multifactorial, however, infections both during pregnancy and in childhood have emerged as important risk factors. The …	Microglia; Neuroimmune; Neuropsychiatry; Perinatal; Sex	interleukin 10; toll like receptor 2; toll like receptor 3; toll like receptor 4; toll like receptor 7; transcriptome; tumor necrosis factor; vasculotropin; vimentin; animal model; antibody response; apoptosis; Article; astrocyte; astrocytosis; attention deficit disorder; autophagy; brain development; brain size; cell activation; cell survival; central nervous system; cognition; complement activa…	English	Article	Scopus
yes		Benmhammed H., El Hayek S., Nassiri A., Bousalham R., Mesfioui A., Ouichou A., El Hessni A.	Effects of lipopolysaccharide administration and maternal deprivation on anxiety and depressive symptoms in male and female Wistar rats: Neurobehavioral and biochemical assessments	2019	Behavioural Brain Research	10.1016/j.bbr.2019.01.005	https://www.scopus.com/inward/record.uri?eid=2-s2.0-85059811521&doi=10.1016%2fj.bbr.2019.01.005&partnerID=40&md5=1383f7aabdcfcae2c01fc238480b30c9	Introduction: Preclinical studies of early-life adversity (ELA1) have highlighted the role of postnatal stress in the emergence and persistence of anxiety and depressive disorders. In this study, we compared anxious and depressive behaviors and oxidation levels in male and female Wistar rats subjected to three ELAs (lipopolysaccharide (LPS) induced, maternal deprivation (MD), or combination of th…	Anxiety; Depression; Early-life adversity; Lipopolysaccharide; Maternal deprivation; Oxidative stress	lipopolysaccharide; lipopolysaccharide; animal experiment; animal model; animal tissue; anxiety; Article; behavior assessment; biochemical analysis; black-white box test; brain tissue; controlled study; depression; drug exposure; drug isolation; elevated plus maze test; female; forced swim test; lipid oxidation; male; maternal deprivation; nonhuman; novelty suppressed feeding test; oxidative stre…	English	Article	Scopus
no	maternal	Cavalier M., Ben Sedrine A., Thevenet L., Crouzin N., Guiramand J., de Jésus Ferreira M.-C., Cohen-Solal C., Barbanel G., Vignes M.	Disturbance of Metabotropic Glutamate Receptor-Mediated Long-Term Depression (mGlu-LTD) of Excitatory Synaptic Transmission in the Rat Hippocampus After Prenatal Immune Challenge	2019	Neurochemical Research	10.1007/s11064-018-2476-0	https://www.scopus.com/inward/record.uri?eid=2-s2.0-85040701125&doi=10.1007%2fs11064-018-2476-0&partnerID=40&md5=583fe6e47c259b3dd117fb82b256831c	Maternal immune challenge has proved to induce moderate to severe behavioral disabilities in the offspring. Cognitive/behavioral deficits are supported by changes in synaptic plasticity in different brain areas. We have reported previously that prenatal exposure to bacterial LPS could induce inhibition of hippocampal long-term potentiation (LTP) in the CA1 area of the juvenile/adult male offsprin…	Dihydroxyphenylglycine; Hippocampus; LTD; LTP; mGlu1/5; Prenatal stress; Synaptic plasticity	cannabinoid 1 receptor; metabotropic receptor; n methyl dextro aspartic acid receptor; amino acid receptor blocking agent; metabotropic receptor; n methyl dextro aspartic acid receptor; adult; animal experiment; animal model; animal tissue; Article; comparative study; controlled study; electrophysiological procedures; excitatory postsynaptic potential; excitatory synaptic transmission; female; fi…	English	Article	Scopus
yes		Berkiks I., Garcia-Segura L.M., Nassiri A., Mesfioui A., Ouichou A., Boulbaroud S., Bahbiti Y., Lopez-Rodriguez A.B., Hasnaoui E., El Hessni A.	The sex differences of the behavior response to early Life immune stimulation: Microglia and astrocytes involvement	2019	Physiology and Behavior	10.1016/j.physbeh.2018.11.037	https://www.scopus.com/inward/record.uri?eid=2-s2.0-85058043319&doi=10.1016%2fj.physbeh.2018.11.037&partnerID=40&md5=2f0e940b464dcc43d1955e2ac568e340	It is well known that inflammatory challenge during the prenatal period results in permanent changes in glial cells and behavior in adulthood. However, it is unknown whether inflammatory challenge during the infantile period may have permanent sexually-dimorphic effects on microglia and astrocytes in vivo, which in turn may be associated with sex differences in adult behavior. In this study, we h…	Anxiety-like; Depression-like; Glial cells; Neuroinflammation; Sex dimorphism	lipopolysaccharide; tumor necrosis factor; lipopolysaccharide; tumor necrosis factor; adult; animal experiment; anxiety; Article; astrocyte; cell activation; cell count; comparative study; controlled study; cytokine release; dentate gyrus; depression; dorsal hippocampus; elevated plus maze test; female; forced swim test; glia cell; hippocampal CA1 region; hippocampal CA3 region; human; immobility…	English	Article	Scopus
no	pig	Hennessy M.B., Deak T., Sensenbaugh J.D., Gallimore D.M., Garybush A.M., Mondello J.E., Schiml P.A.	Central neuroimmune activity and depressive-like behavior in response to repeated maternal separation and injection of LPS	2019	Physiology and Behavior	10.1016/j.physbeh.2018.11.040	https://www.scopus.com/inward/record.uri?eid=2-s2.0-85057770877&doi=10.1016%2fj.physbeh.2018.11.040&partnerID=40&md5=ce8f0b9fffa0207178bf6f6a916b5ee4	Disruption of attachment relations in early life is linked to greater vulnerability to depressive illness at later ages. Evidence suggests this process involves stress-induced activation of central inflammatory factors, though the specific mediators and processes involved are not known. We used a guinea pig model in which effects of maternal separation appear more clearly due to absence of the at…	Attachment disruption; Chemokines; Depression; Depressive-like behavior; Inflammation; Maternal separation; Prostaglandins	CXCL1 chemokine; cyclooxygenase 1; cyclooxygenase 2; hydrocortisone; interleukin 1beta; interleukin 6; lipopolysaccharide; monocyte chemotactic protein 1; prostaglandin; prostaglandin E; tumor necrosis factor; cytokine; hydrocortisone; lipopolysaccharide; animal experiment; animal model; animal tissue; Article; controlled study; depression; female; gene expression; guinea pig; hydrocortisone bloo…	English	Article	Scopus
no	maternal	Lian S., Xu B., Wang D., Wang L., Li W., Yao R., Ji H., Wang J., Guo J., Li S., Yang H.	Possible mechanisms of prenatal cold stress induced-anxiety-like behavior depression in offspring rats	2019	Behavioural Brain Research	10.1016/j.bbr.2018.11.008	https://www.scopus.com/inward/record.uri?eid=2-s2.0-85056646224&doi=10.1016%2fj.bbr.2018.11.008&partnerID=40&md5=d6a9ff4d75a91bfab93876cd8ef8b953	Environmental factors and prenatal stress have long-term effects on offspring behavior, physical development, hypothalamic–pituitary–adrenal (HPA) axis regulation, immune activity, and disease susceptibility. To further understand the effects of prenatal cold stress on offspring, we investigated the behavior change; the expression of glucocorticoid receptor (GR), mineralocorticoid receptor (MR), …	Hippocampus; Offspring behavior; Prenatal cold stress	4 aminobutyric acid B receptor; brain derived neurotrophic factor; corticotropin releasing factor receptor 1; dopamine; glial fibrillary acidic protein; glucocorticoid receptor; mineralocorticoid receptor; noradrenalin; somatomedin C receptor; animal experiment; anxiety; Article; behavior change; CD4+ T lymphocyte; CD8+ T lymphocyte; cell growth; cell maturation; cellular immunity; cold stress; c…	English	Article	Scopus
no	type article	Gumusoglu S.B., Stevens H.E.	Maternal Inflammation and Neurodevelopmental Programming: A Review of Preclinical Outcomes and Implications for Translational Psychiatry	2019	Biological Psychiatry	10.1016/j.biopsych.2018.08.008	https://www.scopus.com/inward/record.uri?eid=2-s2.0-85057825117&doi=10.1016%2fj.biopsych.2018.08.008&partnerID=40&md5=0748120a91549f4656b6ec02525b7688	Early disruptions to neurodevelopment are highly relevant to understanding both psychiatric risk and underlying pathophysiology that can be targeted by new treatments. Much convergent evidence from the human literature associates inflammation during pregnancy with later neuropsychiatric disorders in offspring. Preclinical models of prenatal inflammation have been developed to examine the causal m…	Animal model; Behavioral neuroscience; Maternal immune activation; Molecular and cellular psychiatry; Neurodevelopment; Prenatal inflammation	anxiety disorder; autism; brain development; brain growth; depression; human; immunostimulation; inflammation; mammal; mental disease; microglia; mood disorder; nonhuman; outcome assessment; phenotype; pregnancy; prenatal development; primate; priority journal; progeny; Review; schizophrenia; sensorimotor function; social behavior; synapse; animal; disease model; female; immune system; inflammati…	English	Review	Scopus
no	no full-text	Schelder-Marzzani S.H., Dias P., Freiberger V., Ventura L., Silva B.B., Dutra M.L., Bobinski F., Schlindwein A.D., Cassol O.J., Jr., Comim C.M.	Neonatal immune activation may provoke long-term depressive attributes	2019	Current Neurovascular Research	10.2174/1567202616666191007125502	https://www.scopus.com/inward/record.uri?eid=2-s2.0-85077349778&doi=10.2174%2f1567202616666191007125502&partnerID=40&md5=9bd5a04f354970e36c501e020d6a5c9a	Background: Studies have shown the relationship between neuroinflammation and depressive-like parameters. However, research still has not been carried out to evaluate neuroinflammation in the neonatal period and psychiatric disorders in adulthood. Objective: To verify the association between neonatal immune activation and depressive-like parameters in adulthood using an animal model. Methods: Two…	Brain-derived Neurotrophic Factor (BDNF); Depression-like behavior; Endotoxemia; Inflammation; Major Depressive Disorder (MDD); Neurodevelopment	brain derived neurotrophic factor; corticosteroid; corticosterone; imipramine; myelin basic protein; phosphate buffered saline; corticosterone; imipramine; lipopolysaccharide; adrenal gland; adult; animal experiment; animal model; Article; body weight; controlled study; corticosterone blood level; depression; disease association; forced swim test; hippocampus; immobility time; immune response; im…	English	Article	Scopus
no	type article	Mondelli V., Vernon A.C.	From early adversities to immune activation in psychiatric disorders: the role of the sympathetic nervous system	2019	Clinical and Experimental Immunology	10.1111/cei.13351	https://www.scopus.com/inward/record.uri?eid=2-s2.0-85070600479&doi=10.1111%2fcei.13351&partnerID=40&md5=ae524709cf911d2549597c5eb639d521	Increased peripheral levels of cytokines and central microglial activation have been reported in patients with psychiatric disorders. The degree of both innate and adaptive immune activation is also associated with worse clinical outcomes and poor treatment response in these patients. Understanding the possible causes and mechanisms leading to this immune activation is therefore an important and …	depression; early adversity; inflammation; psychosis; sympathetic nervous system	adrenergic system; anxiety; bone marrow; childhood trauma; early life stress; human; immune response; immunocompetent cell; innervation; mental disease; monocyte; nonhuman; priority journal; Review; complication; immunology; innate immunity; mental disease; mental stress; pathology; Humans; Immunity, Innate; Mental Disorders; Stress, Psychological; Sympathetic Nervous System	English	Review	Scopus
no	type article	Benmhammed H., El Hayek S., Berkik I., Elmostafi H., Bousalham R., Mesfioui A., Ouichou A., El Hessni A.	Animal models of early-life adversity	2019	Methods in Molecular Biology	10.1007/978-1-4939-9554-7_10	https://www.scopus.com/inward/record.uri?eid=2-s2.0-85068879564&doi=10.1007%2f978-1-4939-9554-7_10&partnerID=40&md5=044f3b3b4b1d82ec85e5d2aa0a334501	From the prenatal period throughout the first years of life, the brain undergoes its most rapid development, a period during which it is highly sensitive to external experiences. The timing of brain development differs from one region to another, as it also differs between substrates, neurotransmitter systems, and central endocrine circuitries. These discontinuities are part of the “critical peri…	Behavioral tests; Biochemical assays; Early-life adversity; Immunohistochemistry; Neurodevelopmental disorders	lipopolysaccharide; biological marker; adolescent; alcohol intoxication; animal experiment; animal tissue; anxiety; cognitive function test; controlled study; early life adversity; elevated plus maze test; female; forced swim test; immunohistochemistry; immunoreactivity; infection; locomotion; male; maternal deprivation; mental disease; Morris water maze test; mother child relation; nonhuman; obj…	English	Book Chapter	Scopus
no	maternal	Guo Z., Tse Y.C., Zhang Y., Sun Q., Vecchiarelli H.A., Aukema R., Hill M.N., Wong T.P., Boksa P.	Prenatal immune activation potentiates endocannabinoid-related plasticity of inhibitory synapses in the hippocampus of adolescent rat offspring	2018	European Neuropsychopharmacology	10.1016/j.euroneuro.2018.09.003	https://www.scopus.com/inward/record.uri?eid=2-s2.0-85053849436&doi=10.1016%2fj.euroneuro.2018.09.003&partnerID=40&md5=3b4e2c85957f684228e77d17638f41de	There is strong evidence that immune activation from prenatal infection increases the risk for offspring to develop schizophrenia. The endocannabinoid (eCB) system has been implicated in the pathophysiology of schizophrenia while models of cortical dysfunction postulate an imbalance between neuronal excitation and inhibition in the disorder. The current study examined the impact of prenatal immun…	Electrophysiology; Endocannabinoid; Hippocampus; Inhibition; Prenatal infection; Schizophrenia	1 (2,4 dichlorophenyl) 5 (4 iodophenyl) 4 methyl n (1 piperidyl) 1h pyrazole 3 carboxamide; 2 arachidonoylglycerol; anandamide; bacterium lipopolysaccharide; endocannabinoid; metabotropic receptor; sodium chloride; cannabinoid 1 receptor; Cnr1 protein, rat; endocannabinoid; lipopolysaccharide; adolescent; animal experiment; Article; controlled study; depolarization; depolarization induced suppres…	English	Article	Scopus
no	other model	Wang R., Wang W., Xu J., Liu D., Jiang H., Pan F.	Dynamic effects of early adolescent stress on depressive-like behaviors and expression of cytokines and JMJD3 in the prefrontal cortex and hippocampus of rats	2018	Frontiers in Psychiatry	10.3389/fpsyt.2018.00471	https://www.scopus.com/inward/record.uri?eid=2-s2.0-85055278929&doi=10.3389%2ffpsyt.2018.00471&partnerID=40&md5=a99f1345e39ef77512ed1ee25d685577	Aims: Expression of inflammatory cytokines in the brain has been reported to be involved in the pathogenesis of and susceptibility to depression. Jumonji domain-containing 3 (Jmjd3), which is a histone H3 lysine 27 (H3K27) demethylase and can regulate microglial activation, has been regarded as a crucial element in the expression of inflammatory cytokines. Furthermore, recent studies highlighted …	Adolescent; Cytokine; Depression; Early-life stress; Epigenetic; H3K27me3; Jumonji domain-containing 3	cytokine; histone H3; inducible nitric oxide synthase; jumonji domain containing 3 protein; minocycline; unclassified drug; adolescent; adult; animal experiment; animal model; animal tissue; Article; chronic unpredictable mild stress; chronic unpredictable stress; controlled study; depression; disease predisposition; elevated plus maze test; enzyme linked immunosorbent assay; epigenetics; hippoca…	English	Article	Scopus
no	maternal	Kim H.-J., Won H., Im J., Lee H., Park J., Lee S., Kim Y.-O., Kim H.-K., Kwon J.-T.	Effects of Panax ginseng C.A. Meyer extract on the offspring of adult mice with maternal immune activation	2018	Molecular Medicine Reports	10.3892/mmr.2018.9417	https://www.scopus.com/inward/record.uri?eid=2-s2.0-85052713422&doi=10.3892%2fmmr.2018.9417&partnerID=40&md5=3a68cf8be0300ab8dfdd1816f81549c7	To understand maternal immune activation (MIA) during prenatal development, the synthetic double-stranded RNA polyriboinosinic-polyribocytidylic acid [poly(I:C)] has been widely used in animal models to induce behavioral deficits similar to those in schizophrenia and other psychotic disorders. Panax ginseng C.A. Meyer (PG) extract is widely used to treat various kinds of nervous system disorders …	Maternal immune activation; Panax ginseng C.A. Meyer; Schizophrenia; Synthetic double-stranded RNA polyriboinosinic-polyribocytidylic acid	dihydropyrimidinase related 2; disks large homolog 4; ginseng extract; LIM protein; neurofilament protein; polycytidylic acid; protein SH3; unclassified drug; neuroleptic agent; plant extract; polyinosinic polycytidylic acid; adult; aggression; animal experiment; Article; auditory response; climbing; controlled study; drug effect; female; forced swim test; gestation period; ginseng; immobility; i…	English	Article	Scopus
no	other model	Hagiwara S.-I., Kaushal E., Paruthiyil S., Pasricha P.J., Hasdemir B., Bhargava A.	Gastric corticotropin-releasing factor influences mast cell infiltration in a rat model of functional dyspepsia	2018	PLoS ONE	10.1371/journal.pone.0203704	https://www.scopus.com/inward/record.uri?eid=2-s2.0-85053154307&doi=10.1371%2fjournal.pone.0203704&partnerID=40&md5=08847c4c70bfaf06334a18d8f2a84d16	Functional gastrointestinal disorders (FGIDs) are characterized by dysregulated gut-brain interactions. Emerging evidence shows that low-grade mucosal inflammation and immune activation contribute to FGIDs, including functional dyspepsia (FD). Stress plays an important role in the onset of FD symptoms. In human subjects with FD, presence of gastric mast cells has been reported, but factors that i…		corticotropin releasing factor; corticotropin releasing factor receptor 1; corticotropin releasing factor receptor 2; iodoacetamide; mitogen activated protein kinase 1; mitogen activated protein kinase 3; synaptophysin; tumor necrosis factor; corticotropin releasing factor; corticotropin releasing factor receptor; corticotropin releasing factor receptor 2; iodoacetamide; tumor necrosis factor; ad…	English	Article	Scopus
yes		Berkiks I., Benmhammed H., Mesfioui A., Ouichou A., El hasnaoui A., Mouden S., Touil T., Bahbiti Y., Nakache R., El hessni A.	Postnatal melatonin treatment protects against affective disorders induced by early-life immune stimulation by reducing the microglia cell activation and oxidative stress	2018	International Journal of Neuroscience	10.1080/00207454.2017.1398156	https://www.scopus.com/inward/record.uri?eid=2-s2.0-85041333992&doi=10.1080%2f00207454.2017.1398156&partnerID=40&md5=77a2b54b0f3595789aeabe03ea5bd440	Background: Systemic inflammation induced by neonatal infection may result as long-term hyper-activation of microglial cells followed by an overproduction of pro-inflammatory cytokines, such as tumor necrosis factor-alpha, nitric oxide and lipid peroxidation. Those inflammation mediators can trigger behavioral disruption and/or cognitive disorders. Objective: The present work aims to evaluate the…	anxiety; depression; LPS; Melatonin; microglial cells	Escherichia coli lipopolysaccharide; lipid peroxidase; melatonin; minocycline; nitric oxide; tumor necrosis factor; antiinflammatory agent; antioxidant; lipopolysaccharide; melatonin; minocycline; adult; animal cell; animal experiment; antidepressant activity; anxiety; Article; cell activation; comparative effectiveness; controlled study; depression; drug efficacy; drug inhibition; drug potency; …	English	Article	Scopus
no	other model	Gong Y., Tong L., Yang R., Hu W., Xu X., Wang W., Wang P., Lu X., Gao M., Wu Y., Xu X., Zhang Y., Chen Z., Huang C.	Dynamic changes in hippocampal microglia contribute to depressive-like behavior induced by early social isolation	2018	Neuropharmacology	10.1016/j.neuropharm.2018.03.023	https://www.scopus.com/inward/record.uri?eid=2-s2.0-85044442727&doi=10.1016%2fj.neuropharm.2018.03.023&partnerID=40&md5=cc2312988f6078cf681e4d306fd17ed4	Depression triggered by early-life stress has begun to attract wide attention due to its severe symptoms and poor treatment outcomes. However, the pathophysiological mechanism for this type of depression remains unclear. Recently, we and others reported that different types of chronic stress induce a significant loss of hippocampal microglia, which is mediated by an initial activation of these mi…	Early social isolation; Hippocampus; Lipopolysaccharide; Macrophage colony-stimulating factor; Microglia	animal cell; animal experiment; animal model; apoptosis; Article; cell loss; cell proliferation; controlled study; depression; disease course; dystrophy; early life stress; female; hippocampus; male; microglia; mouse; nerve cell stimulation; neuromodulation; nonhuman; pathophysiology; priority journal; risk factor; social isolation; animal; depression; drug effect; hippocampus; microglia; patholo…	English	Article	Scopus
no	maternal	Berger S., Ronovsky M., Horvath O., Berger A., Pollak D.D.	Impact of maternal immune activation on maternal care behavior, offspring emotionality and intergenerational transmission in C3H/He mice	2018	Brain, Behavior, and Immunity	10.1016/j.bbi.2018.02.008	https://www.scopus.com/inward/record.uri?eid=2-s2.0-85042622538&doi=10.1016%2fj.bbi.2018.02.008&partnerID=40&md5=f4691d09c9a92bb6abe5a708f2ec5519	Maternal immune activation (MIA) is a well-established model for the investigation of the deleterious effects of gestational infection on offspring mental health later in life. Hence, MIA represents a critical environmental variable determining brain development and the depending neural and behavioral functions in the progeny. Transgenerational transmission of some of the effects of MIA has been …	C3H/HeNCrl; Depression-like behavior; Intergenerational transmission; Maternal behavior; Maternal immune activation; miRNA	microRNA; polycytidylic acid; cytokine; polyinosinic polycytidylic acid; animal experiment; animal model; animal tissue; Article; behavior assessment; brain development; controlled study; depression; disease transmission; emotionality; environmental factor; female; forced swim test; gene expression; hippocampus; infection; light dark cycle; male; maternal behavior; maternal care; maternal immune …	English	Article	Scopus
yes		Custódio C.S., Mello B.S.F., Filho A.J.M.C., de Carvalho Lima C.N., Cordeiro R.C., Miyajima F., Réus G.Z., Vasconcelos S.M.M., Barichello T., Quevedo J., de Oliveira A.C., de Lucena D.F., Macedo D.S.	Neonatal Immune Challenge with Lipopolysaccharide Triggers Long-lasting Sex- and Age-related Behavioral and Immune/Neurotrophic Alterations in Mice: Relevance to Autism Spectrum Disorders	2018	Molecular Neurobiology	10.1007/s12035-017-0616-1	https://www.scopus.com/inward/record.uri?eid=2-s2.0-85019848982&doi=10.1007%2fs12035-017-0616-1&partnerID=40&md5=c3bd4a21d69455f26e828db4f86d5c1d	Early-life challenges, particularly infections and stress, are related to neuropsychiatric disorders such as autism and schizophrenia. Here, we conducted a wide range of behavioral tests in periadolescent (postnatal day (PN) 35) and adult (PN70) Swiss mice neonatally challenged with LPS on PN5 and -7, to unveil behavioral alterations triggered by LPS exposure. Immune and neurotrophic (brain-deriv…	Age; Autism spectrum disorder; Immune activation; Immune-inflammatory alterations; Lipopolysaccharide; Sex differences	brain derived neurotrophic factor; gamma interferon; interleukin 4; interleukin 6; myeloperoxidase; nitrite; parvalbumin; brain derived neurotrophic factor; lipopolysaccharide; adult; age distribution; animal experiment; animal model; animal tissue; anxiety disorder; Article; autism; behavior change; brain level; compulsion; controlled study; depression; enzyme activity; exposure; female; forced …	English	Article	Scopus
no	maternal	Villa C.R., Taibi A., Chen J., Ward W.E., Comelli E.M.	Colonic Bacteroides are positively associated with trabecular bone structure and programmed by maternal Vitamin D in male but not female offspring in an obesogenic environment	2018	International Journal of Obesity	10.1038/ijo.2017.294	https://www.scopus.com/inward/record.uri?eid=2-s2.0-85047252800&doi=10.1038%2fijo.2017.294&partnerID=40&md5=f17d929d4f9215ea773af05f1803fa6d	Background/Objectives:The gut microbiota is determined early in life, possibly including pregnancy. Pioneering data suggest Vitamin D, a nutrient important for bone health, affects this microbiota. We found that high maternal Vitamin D lowered circulating lipopolysaccharide (LPS), improved intestinal barrier and bone health in male but not female offspring in an obesogenic environment. This study…		lipopolysaccharide; sucrose; vitamin D; calcitriol receptor; vitamin D; animal cell; animal experiment; animal model; animal tissue; Article; Bacteroides; bone density; bone mass; bone mineral; bone strength; bone structure; colon flora; controlled study; female; high fat/high sucrose diet; male; mouse; nonhuman; obesity; Prevotella; priority journal; progeny; trabecular bone; animal; Bacteroides…	English	Article	Scopus
no	culture	Yang N., Shi X.-L., Zhang B.-L., Rong J., Zhang T.-N., Xu W., Liu C.-F.	The Trend of β3-Adrenergic Receptor in the Development of Septic Myocardial Depression: A Lipopolysaccharide-Induced Rat Septic Shock Model	2018	Cardiology (Switzerland)	10.1159/000487126	https://www.scopus.com/inward/record.uri?eid=2-s2.0-85044375105&doi=10.1159%2f000487126&partnerID=40&md5=f999470921a48bef408a7b69cd67411f	Septic shock with low cardiac output is very common in children. However, the mechanism underlying myocardial depression is unclear. The role of β3-AR in the development of myocardial depression in sepsis is unknown. In the present study, we generated an adolescent rat model of hypodynamic septic shock induced by lipopolysaccharide (LPS). Neonatal cardiomyocytes were also treated with LPS to mimi…	Ca2+ transient; Myocardial depression; Rat; Septic shock; ß3-Adrenergic receptor	beta 3 adrenergic receptor; creatine kinase MB; nitric oxide synthase; troponin I; beta 3 adrenergic receptor; calcium; creatine kinase MB; lipopolysaccharide; troponin I; adult; agar gel electrophoresis; animal cell; animal experiment; animal model; animal tissue; Article; calcium cell level; cardiac muscle cell; controlled study; enzyme linked immunosorbent assay; Escherichia coli; experimental…	English	Article	Scopus
no	culture	Markus T., Ley D., Hansson S.R., Wieloch T., Ruscher K.	Neuroprotective dobutamine treatment upregulates superoxide dismutase 3, anti-oxidant and survival genes and attenuates genes mediating inflammation	2018	BMC Neuroscience	10.1186/s12868-018-0415-2	https://www.scopus.com/inward/record.uri?eid=2-s2.0-85043449352&doi=10.1186%2fs12868-018-0415-2&partnerID=40&md5=0df345572d69f195e33b4a0d46b4c872	Background: Labor subjects the fetus to an hypoxic episode and concomitant adrenomodullary catecholamine surge that may provide protection against the hypoxic insult. The beta1-adrenergic agonist dobutamine protects against hypoxia/aglycemia induced neuronal damage. We aimed to identify the associated protective biological processes involved. Results: Hippocampal slices from 6 days old mice showe…	Dobutamine; Gene array; Hippocampal slice cultures; Hypoxia; Lipopolysaccharide; Preconditioning; Superoxide dismutase 3	CD14 antigen; CD72 antigen; colony stimulating factor receptor; complement component C1r; complement component C3 receptor; dobutamine; extracellular superoxide dismutase; gamma interferon inducible protein 10; immunoglobulin enhancer binding protein; interferon regulatory factor 1; macrophage inflammatory protein 1alpha; messenger RNA; monocarboxylate transporter 4; thioredoxin reductase 1; toll…	English	Article	Scopus
yes		Berkiks I., Boulbaroud S., Garcia-Segura L.M., Mesfioui A., Ouichou A., Mouden S., Benmhammed H., El hasnaoui A., Nakache R., Bahbiti Y., El hessni A.	Thymelaea lythroides extract attenuates microglial activation and depressive-like behavior in LPS-induced inflammation in adult male rats	2018	Biomedicine and Pharmacotherapy	10.1016/j.biopha.2018.01.125	https://www.scopus.com/inward/record.uri?eid=2-s2.0-85041675754&doi=10.1016%2fj.biopha.2018.01.125&partnerID=40&md5=d82c7a1e3955a48a263d41e509343801	Thymelaea lythroides extract is widely used as a traditional folk medicine in Morocco, especially for the treatment of diabetes, rheumatism and Inflammatory disease. The aim of the study is to evaluate the possible effect of methanolic extract of Thymelaea lythroides in repressing the inflammatory responses and long-lasting depression-like behavior associated with neuroinflammation in adult rats …	Cytokines; Depression-like behavior; Hippocampus; Minocycline; Neuroinflammation; Thymelaea lythroides	antidepressant agent; antiinflammatory agent; lipopolysaccharide; methanol; minocycline; phosphate buffered saline; plant extract; Thymelaea lythroides extract; tumor necrosis factor; unclassified drug; antidepressant agent; cytokine; lipopolysaccharide; minocycline; neuroprotective agent; plant extract; animal cell; animal experiment; animal model; animal tissue; Article; cell activation; depres…	English	Article	Scopus
no	language	Kudryashova I.V., Tishkina A.O., Gulyaeva N.V.	Neonatal proinflammatory stress and deficits in induction of hippocampal long term potentiation: Gender differences	2018	Zhurnal Vysshei Nervnoi Deyatelnosti Imeni I.P. Pavlova	10.1134/S0044467718040068	https://www.scopus.com/inward/record.uri?eid=2-s2.0-85059597039&doi=10.1134%2fS0044467718040068&partnerID=40&md5=25e016fc7c6f1aa04c9f52b3c3ad6c3f	For further specification of the developmental disturbances after neonatal proinflammatory stress (NPS) CA1 LTP features were investigated in the hippocampal slices of 17-33-old rats subjected to lipopolysaccharide (LPS) injections on PND 3 and PND 5. We found that NPS induced LTP deficit is related predominately to disturbance in induction mechanisms. In the slices of LPS-treated rats LTP was qu…	Hippocampus; Long-term plasticity; LTP; Neonatal neuroinflammation; Ontogeny; Pro-inflammatory stress; Synaptic depression		Russian	Article	Scopus
no	maternal	Morais L.H., Felice D., Golubeva A.V., Moloney G., Dinan T.G., Cryan J.F.	Strain differences in the susceptibility to the gut-brain axis and neurobehavioural alterations induced by maternal immune activation in mice	2018	Behavioural Pharmacology	10.1097/FBP.0000000000000374	https://www.scopus.com/inward/record.uri?eid=2-s2.0-85045041356&doi=10.1097%2fFBP.0000000000000374&partnerID=40&md5=5099422d7ba0128e2ea8275c633f9c5d	There is a growing realization that the severity of the core symptoms of autism spectrum disorders and schizophrenia is associated with gastrointestinal dysfunction. Nonetheless, the mechanisms underlying such comorbidities remain unknown. Several genetic and environmental factors have been linked to a higher susceptibility to neurodevelopmental abnormalities. The maternal immune activation (MIA)…	Autism spectrum disorders; Behaviour; Gene-environment; Gut permeability; Gut-brain axis; Maternal immune activation; Polyinosinic-polycytidylic acid; Schizophrenia; Vasopressin	complementary DNA; oxytocin; polyinosinic polycytidylic acid; animal experiment; animal model; anxiety; Article; autism; brain; cognition; comorbidity; controlled study; defensive marble burying; depression; digestive system function disorder; disease severity; DNA synthesis; elevated plus maze test; environmental factor; experimental behavioral test; female; food preference; forced swim test; ge…	English	Article	Scopus
no	maternal	O'Loughlin E., Pakan J.M.P., Yilmazer-Hanke D., McDermott K.W.	Acute in utero exposure to lipopolysaccharide induces inflammation in the pre- and postnatal brain and alters the glial cytoarchitecture in the developing amygdala	2017	Journal of Neuroinflammation	10.1186/s12974-017-0981-8	https://www.scopus.com/inward/record.uri?eid=2-s2.0-85032729995&doi=10.1186%2fs12974-017-0981-8&partnerID=40&md5=937103de58f0637e7c53383d64974c32	Background: Maternal immune activation (MIA) is a risk factor for neurodevelopmental disorders such as autism and schizophrenia, as well as seizure development. The amygdala is a brain region involved in the regulation of emotions, and amygdalar maldevelopment due to infection-induced MIA may lead to amygdala-related disorders. MIA priming of glial cells during development has been linked to abno…	Amygdala; Amygdalar development; Astrogliosis; Inflammatory cytokines; Lipopolysaccharide (LPS); Maternal inflammation; Microglia; Neurodevelopment; Neuroinflammation	glial fibrillary acidic protein; interleukin 1beta; interleukin 6; lipopolysaccharide; toll like receptor 2; toll like receptor 4; tumor necrosis factor; autacoid; lipopolysaccharide; amygdala; animal cell; animal experiment; animal model; animal tissue; Article; astrocytosis; controlled study; cytoarchitecture; embryo; female; fetus; glia cell; lipopolysaccharide-induced neuroinflammation; male;…	English	Article	Scopus
yes		Lei Y., Chen C.-J., Yan X.-X., Li Z., Deng X.-H.	Early-life lipopolysaccharide exposure potentiates forebrain expression of NLRP3 inflammasome proteins and anxiety-like behavior in adolescent rats	2017	Brain Research	10.1016/j.brainres.2017.06.014	https://www.scopus.com/inward/record.uri?eid=2-s2.0-85023638962&doi=10.1016%2fj.brainres.2017.06.014&partnerID=40&md5=041bd60de72ebc4ad5d63ea2e5d014a5	Background Neonatal inflammation may affect brain development and lead to cognitive and emotional deficits at adolescence and adulthood. The nucleotide binding and oligomerization domain-like receptor family pyrin domain-containing 3 (NLRP3) is the core component of NLRP3 inflammasome, which may involve in neuroinflammation. We explored if early-life exposure to the bacterial endotoxin lipopolysa…	Adolescence; Anxiety; Depression; Lipopolysaccharide; NLRP3 inflammasome	apoptosis associated speck like protein; bacterium lipopolysaccharide; cryopyrin; inflammasome; interleukin 1beta converting enzyme; unclassified drug; caspase recruitment domain signaling protein; cryopyrin; inflammasome; interleukin 1beta converting enzyme; lipopolysaccharide; Nlrp3 protein, rat; Pycard protein, rat; adolescent; animal cell; animal experiment; animal model; animal tissue; antib…	English	Article	Scopus
no	maternal	Borniger J.C., Don R.F., Zhang N., Boyd R.T., Nelson R.J.	Enduring effects of perinatal nicotine exposure on murine sleep in adulthood	2017	American Journal of Physiology - Regulatory Integrative and Comparative Physiology	10.1152/ajpregu.00156.2017	https://www.scopus.com/inward/record.uri?eid=2-s2.0-85029356327&doi=10.1152%2fajpregu.00156.2017&partnerID=40&md5=fede74ae3909533cd7d926354de6b15d	The long-term consequences of early life nicotine exposure are poorly defined. Approximately 8-10% of women report smoking during pregnancy, and this may promote aberrant development in the offspring. To this end, we investigated potential enduring effects of perinatal nicotine exposure on murine sleep and affective behaviors in adulthood (~13-15 wk of age) in C57Bl6j mice. Mothers received a wat…	Behavior; Development; Nicotine; Sleep	lipopolysaccharide; nicotine; nicotine tartrate; saccharin; sucrose; tartaric acid; water; nicotine; adulthood; anhedonia; animal experiment; anxiety; Article; controlled study; depression; electroencephalography; electromyography; female; forced swim test; male; maternal exposure; maze test; mother; mouse; nonhuman; nonREM sleep; open field test; pH; phenotype; physical mobility; pregnancy; prio…	English	Article	Scopus
no	other model	Alves P.L., Abdalla F.M.F., Alponti R.F., Silveira P.F.	Anti-obesogenic and hypolipidemic effects of a glucagon-like peptide-1 receptor agonist derived from the saliva of the Gila monster	2017	Toxicon	10.1016/j.toxicon.2017.06.001	https://www.scopus.com/inward/record.uri?eid=2-s2.0-85019981216&doi=10.1016%2fj.toxicon.2017.06.001&partnerID=40&md5=5d090c90c9cf9c3090b118e2ae841336	Introduction Glucagon-like peptide-1 (GLP-1) receptor (R) agonists are a class of incretin mimetic drugs that have been used for the treatment of type 2 diabetes mellitus and also considered strong candidates for the treatment of obesity. The original prototypical drug in this class is the exenatide, a synthetic peptide with the same structure as the native molecule, exendin-4, found in the saliv…	Drug repurposing; Dyslipidemia; Incretin; Lizard toxin; Obesity	exendin 4; glucagon like peptide 1 receptor agonist; insulin; antidiabetic agent; antilipemic agent; exendin 4; glucagon like peptide 1 receptor; glutamate sodium; peptide; venom; animal experiment; animal model; antiobesogenic effect; Article; controlled study; diet induced obesity; disorders of carbohydrate metabolism; drug activity; dyslipidemia; female; Gila monster; Heloderma suspectum suspe…	English	Article	Scopus
no	no depress	Kvichansky A.A., Volobueva M.N., Manolova A.O., Bolshakov A.P., Gulyaeva N.V.	Neonatal proinflammatory stress alters the expression of genes of corticosteroid receptors in the rat hippocampus: Septo-temporal differences	2017	Neurochemical Journal	10.1134/S1819712417030059	https://www.scopus.com/inward/record.uri?eid=2-s2.0-85028757264&doi=10.1134%2fS1819712417030059&partnerID=40&md5=0dd577128436bcdc781fd7ab8d870df9	We studied the postponed effect of neonatal proinflammatory stress (NPS) on the expression of the glucocorticoid receptor (GR) and the mineralcorticoid receptor (MR) in the dorsal (DH) and ventral hippocampus (VH) of female and male rats. We found that in male Wistar rats the expression of GR mRNA is higher in the DH than in the VH. Induction of NPS by administration of bacterial lipopolysacchari…	dorsal hippocampus; early proinflammatory stress; glucocorticoid receptors; hippocampus; lipopolysaccharide; mineralcorticoid receptors; ventral hippocampus		English	Article	Scopus
no	poly	Arad M., Piontkewitz Y., Albelda N., Shaashua L., Weiner I.	Immune activation in lactating dams alters sucklings’ brain cytokines and produces non-overlapping behavioral deficits in adult female and male offspring: A novel neurodevelopmental model of sex-specific psychopathology	2017	Brain, Behavior, and Immunity	10.1016/j.bbi.2017.01.015	https://www.scopus.com/inward/record.uri?eid=2-s2.0-85018315441&doi=10.1016%2fj.bbi.2017.01.015&partnerID=40&md5=3a5cdf4647c43366cebff92c72fd9871	Early immune activation (IA) in rodents, prenatal through the mother or early postnatal directly to the neonate, is widely used to produce behavioral endophenotypes relevant to schizophrenia and depression. Given that maternal immune response plays a crucial role in the deleterious effects of prenatal IA, and lactation is a critical vehicle of immunological support to the neonate, we predicted th…	Animal model; Cytokines; Depression; Lactational immune activation; Neurodevelopment; Poly-I:C; Schizophrenia; Sex-specific psychopathology	corticosterone; cytokine; gamma interferon; interleukin 1beta; interleukin 4; interleukin 6; polyinosinic polycytidylic acid; cytokine; dopamine; polyinosinic polycytidylic acid; adult; amphetamine induced activity; animal experiment; animal model; Article; brain size; conditioning; controlled study; corpus striatum; corticosterone blood level; depression; discrimination reversal; experimental be…	English	Article	Scopus
no	Type article	Spencer S.J., Meyer U.	Perinatal programming by inflammation	2017	Brain, Behavior, and Immunity	10.1016/j.bbi.2017.02.007	https://www.scopus.com/inward/record.uri?eid=2-s2.0-85013059736&doi=10.1016%2fj.bbi.2017.02.007&partnerID=40&md5=67a450bcf14f8bada8d47356c2528b27	Since Levine and then Barker's seminal work mid to late last century demonstrating the importance of early life environment, intensive research has revealed the plasticity, vulnerability and resilience of the developing brain to environmental challenges. In particular, early exposure to infectious pathogens and inflammatory stimuli has a lasting impact on brain and behavior. These data establish …	Autism spectrum disorders; Depression; Development; Early life; Inflammation; Pain; Perinatal programming; Schizophrenia	Article; autism; cognition; depression; emotion; human; immune deficiency; immunomodulation; inflammation; maternal immune activation; mental disease; nonhuman; pain; perinatal programming; priority journal; schizophrenia; animal; brain; embryology; environment; female; immunology; inflammation; mental stress; pathophysiology; perinatal care; pregnancy; prenatal exposure; trends; Animals; Brain; …	English	Article	Scopus
no	maternal	Hadar R., Dong L., del-Valle-Anton L., Guneykaya D., Voget M., Edemann-Callesen H., Schweibold R., Djodari-Irani A., Goetz T., Ewing S., Kettenmann H., Wolf S.A., Winter C.	Deep brain stimulation during early adolescence prevents microglial alterations in a model of maternal immune activation	2017	Brain, Behavior, and Immunity	10.1016/j.bbi.2016.12.003	https://www.scopus.com/inward/record.uri?eid=2-s2.0-85009517435&doi=10.1016%2fj.bbi.2016.12.003&partnerID=40&md5=5098fea994f500255db779e9581b1739	In recent years schizophrenia has been recognized as a neurodevelopmental disorder likely involving a perinatal insult progressively affecting brain development. The poly I:C maternal immune activation (MIA) rodent model is considered as a neurodevelopmental model of schizophrenia. Using this model we and others demonstrated the association between neuroinflammation in the form of altered microgl…	Deep brain stimulation; Depression; Maternal immune activation; Microglia; Schizophrenia	cytokine; messenger RNA; minocycline; polyinosinic polycytidylic acid; adolescent; adult; animal cell; animal experiment; animal model; animal tissue; Article; brain depth stimulation; brain size; controlled study; hippocampus; immune deficiency; male; maternal immune activation; medial prefrontal cortex; microglia; nervous system inflammation; nonhuman; nucleus accumbens; priority journal; rat; …	English	Article	Scopus
no	maternal	Straley M.E., Van Oeffelen W., Theze S., Sullivan A.M., O'Mahony S.M., Cryan J.F., O'Keeffe G.W.	Distinct alterations in motor & reward seeking behavior are dependent on the gestational age of exposure to LPS-induced maternal immune activation	2017	Brain, Behavior, and Immunity	10.1016/j.bbi.2016.06.002	https://www.scopus.com/inward/record.uri?eid=2-s2.0-85006183345&doi=10.1016%2fj.bbi.2016.06.002&partnerID=40&md5=d6772b411830713fc3d61faaac63f989	The dopaminergic system is involved in motivation, reward and the associated motor activities. Mesodiencephalic dopaminergic neurons in the ventral tegmental area (VTA) regulate motivation and reward, whereas those in the substantia nigra (SN) are essential for motor control. Defective VTA dopaminergic transmission has been implicated in schizophrenia, drug addiction and depression whereas dopami…	Dopaminergic; Fetal programming; Lipopolysaccharide; Maternal immune activation; Midbrain; Motor behavior; Neuron; Offspring behavior; Parkinson's disease; Reward behavior	dopamine; lipopolysaccharide; dopamine; adolescent; adult; animal experiment; animal tissue; Article; controlled study; dopaminergic nerve cell; dopaminergic system; embryo; female; fetus; gestational age; immune deficiency; lifespan; male; maternal immune activation; mesencephalon; motor control; nonhuman; priority journal; progeny; rat; reward; animal; gestational age; immunology; inflammation;…	English	Article	Scopus
no	maternal	Ronovsky M., Berger S., Zambon A., Reisinger S.N., Horvath O., Pollak A., Lindtner C., Berger A., Pollak D.D.	Maternal immune activation transgenerationally modulates maternal care and offspring depression-like behavior	2017	Brain, Behavior, and Immunity	10.1016/j.bbi.2016.10.016	https://www.scopus.com/inward/record.uri?eid=2-s2.0-85006165395&doi=10.1016%2fj.bbi.2016.10.016&partnerID=40&md5=a5e8a59abe32d0c71fef33e95f01691b	Gestational infection is increasingly being recognized for its involvement as causative mechanism in severe developmental brain abnormalities and its contribution to the pathogenesis of psychopathologies later in life. First observations in the widely accepted maternal immune activation (MIA) model based upon the systemic administration of the viral mimetic Polyinosinic:polycytidylic acid (poly(I…	Depression; Epigenetics; Glucocorticoid receptor; Hippocampus; Maternal care behavior; Maternal immune activation; Mineralocorticoid receptor; Oxytocin receptor; Transgenerational	estrogen receptor; G protein coupled estrogen receptor; glucocorticoid receptor; messenger RNA; mineralocorticoid receptor; oxytocin receptor; polyinosinic polycytidylic acid; unclassified drug; cytokine; polyinosinic polycytidylic acid; adult; animal experiment; animal model; Article; brain function; controlled study; depression; female; forced swim test; gene expression; hippocampus; immunoreac…	English	Article	Scopus
yes		Yan S., Kentner A.C.	Mechanical allodynia corresponds to Oprm1 downregulation within the descending pain network of male and female rats exposed to neonatal immune challenge	2017	Brain, Behavior, and Immunity	10.1016/j.bbi.2016.10.007	https://www.scopus.com/inward/record.uri?eid=2-s2.0-85005846675&doi=10.1016%2fj.bbi.2016.10.007&partnerID=40&md5=8c71226f40e942daaa63a76636722427	Exposure to painful procedures and/or stressors during the early neonatal period can reprogram the underlying neurocircuitry involved in nociception and neuropathic pain perception. The reprogramming of these systems can result in an enduring elevation in sensitivity towards mechanical and thermal stimuli. Recent evidence suggests that exposure to mild inflammatory mediators during the neonatal p…	Allodynia; Microbiome; Neonatal inflammation; Opioid receptor; Pain; Sex differences; Trpv1	cannabinoid 1 receptor; interleukin 10; lipopolysaccharide; messenger RNA; mu 1 opioid receptor; opiate receptor; orexin 2 receptor; sodium chloride; unclassified drug; vanilloid receptor 1; lipopolysaccharide; mu opiate receptor; Oprm1 protein, rat; adolescent; allodynia; animal experiment; animal model; anxiety; Article; controlled study; depression; down regulation; female; gene expression; li…	English	Article	Scopus
no	maternal	da Silveira V.T., Medeiros D.D.C., Ropke J., Guidine P.A., Rezende G.H., Moraes M.F.D., Mendes E.M.A.M., Macedo D., Moreira F.A., de Oliveira A.C.P.	Effects of early or late prenatal immune activation in mice on behavioral and neuroanatomical abnormalities relevant to schizophrenia in the adulthood	2017	International Journal of Developmental Neuroscience	10.1016/j.ijdevneu.2017.01.009	https://www.scopus.com/inward/record.uri?eid=2-s2.0-85012237605&doi=10.1016%2fj.ijdevneu.2017.01.009&partnerID=40&md5=02396d52bbfcd142d3f2a430686e85c3	Maternal immune activation (MIA) during pregnancy in rodents increases the risk of the offspring to develop schizophrenia-related behaviors, suggesting a relationship between the immune system and the brain development. Here we tested the hypothesis that MIA induced by the viral mimetic polyinosinic-polycytidylic acid (poly I:C) in early or late gestation of mice leads to behavioral and neuroanat…	Magnetic resonance imaging; Neurodevelopment; Poly I:C; Prenatal immune activation; Schizophrenia	adult; animal experiment; anxiety disorder; Article; brain lateral ventricle; brain size; controlled study; female; first trimester pregnancy; gestational age; human; immunological parameters; limit of quantitation; male; morphometry; nonhuman; nuclear magnetic resonance imaging; pathophysiology; prenatal immune activation; prenatal period; progeny; schizophrenia; second trimester pregnancy; age;…	English	Article	Scopus
no	maternal	Avitsur R.	Increased symptoms of illness following prenatal stress: Can it be prevented by fluoxetine?	2017	Behavioural Brain Research	10.1016/j.bbr.2016.09.021	https://www.scopus.com/inward/record.uri?eid=2-s2.0-84987956549&doi=10.1016%2fj.bbr.2016.09.021&partnerID=40&md5=1e2ffc03dc84e74e4f4534348324da36	Stress during pregnancy is associated with lifetime negative consequences for the offspring. The present study examined the effects of prenatal stress on symptoms of illness following an immune challenge in mice. Additionally, this study examined whether pretreatment with fluoxetine (FLX) could prevent the effects of maternal stress on illness symptoms. Mice prenatally exposed to stress, with or …	Fluoxetine; Prenatal environment; Prenatal stress; Selective serotonin reuptake inhibitor (SSRI); Sickness behavior	endotoxin; fluoxetine; fluoxetine; lipopolysaccharide; serotonin uptake inhibitor; sucrose; animal experiment; Article; controlled study; female; food intake; illness behavior; litter size; male; maternal stress; mouse; nonhuman; prenatal stress; priority journal; sex difference; weight reduction; age; analysis of variance; animal; body weight; disease model; drug effects; eating; food preference…	English	Article	Scopus
no	without behavior	Mottahedin A., Smith P.L.P., Hagberg H., Ek C.J., Mallard C.	TLR2-mediated leukocyte trafficking to the developing brain	2017	Journal of Leukocyte Biology	10.1189/jlb.3A1215-568R	https://www.scopus.com/inward/record.uri?eid=2-s2.0-85008502078&doi=10.1189%2fjlb.3A1215-568R&partnerID=40&md5=216a1aea4647481ed2b877ae2cfc0458	Inflammation is a significant risk factor for brain injury in the perinatal period. In this study, we tested the hypothesis that activation of peripheral TLR induces inflammation in the brain, including leukocyte trafficking. Postnatal day 8 mice were injected intraperitoneally with a TLR1/2 (Pam3CSK4, P3C), TLR2/6 (FSL-1) or TLR4 (LPS) agonist, and the peripheral and central cytokine and chemoki…	BBB; BCSFB; Inflammation; Meningitis; PAM3CSK4; Pleocytosis	chemokine; lipopolysaccharide; myeloid differentiation factor 88; sucrose; toll like receptor 1; toll like receptor 2; toll like receptor 4; toll like receptor 6; toll like receptor agonist; cytokine; lipopeptide; lipopolysaccharide; myeloid differentiation factor 88; Pam(3)CSK(4) peptide; toll like receptor 1; toll like receptor 2; animal cell; animal experiment; animal model; animal tissue; Art…	English	Article	Scopus
no	other model	Robertson R.C., Seira Oriach C., Murphy K., Moloney G.M., Cryan J.F., Dinan T.G., Paul Ross R., Stanton C.	Omega-3 polyunsaturated fatty acids critically regulate behaviour and gut microbiota development in adolescence and adulthood	2017	Brain, Behavior, and Immunity	10.1016/j.bbi.2016.07.145	https://www.scopus.com/inward/record.uri?eid=2-s2.0-84997785101&doi=10.1016%2fj.bbi.2016.07.145&partnerID=40&md5=27a7093594a995ea6452b1b3ae92f04b	Background Neurodevelopment is strongly influenced by maternal and early-postnatal diet. Omega-3 polyunsaturated fatty acids (n-3 PUFA) are vital structural and functional components of the developing brain. The gut microbiota is also influenced by n-3 PUFA status, however, little is known about the role of maternal and early-life n-3 PUFA intake on offspring gut microbiota development and subseq…	Adolescence; Behaviour; Cognition; Corticosterone; Depression; Diet; Gut-brain axis; Inflammation; Microbiota; Neurodevelopment; Omega-3 polyunsaturated fatty acids; Psychiatric illnesses; Social behaviour	corticosterone; interleukin 10; messenger RNA; omega 3 fatty acid; tumor necrosis factor; corticosterone; cytokine; fatty acid; omega 3 fatty acid; acute stress; adolescence; adulthood; amygdala; animal behavior; animal experiment; Article; Bacteroidetes; behavior assessment; Bifidobacterium; brain region; cognition; cytokine production; cytokine release; depression; fat intake; fatty acid analys…	English	Article	Scopus
no	maternal	McDonald F.B., Chandrasekharan K., Wilson R.J.A., Hasan S.U.	Interactive effects of maternal cigarette smoke, heat stress, hypoxia, and lipopolysaccharide on neonatal cardiorespiratory and cytokine responses	2016	American Journal of Physiology - Regulatory Integrative and Comparative Physiology	10.1152/ajpregu.00062.2016	https://www.scopus.com/inward/record.uri?eid=2-s2.0-85002933902&doi=10.1152%2fajpregu.00062.2016&partnerID=40&md5=87031420d02ccad56dd3374ecf9ffd0e	Maternal cigarette smoke (CS) exposure exhibits a strong epidemiological association with Sudden Infant Death Syndrome, but other environmental stressors, including infection, hyperthermia, and hypoxia, have also been postulated as important risk factors. This study examines whether maternal CS exposure causes maladaptations within homeostatic control networks by influencing the response to lipop…	Apnea; Hyperthermia; Infant; Inflammation; Sudden infant death syndrome	cigarette smoke; CXCL1 chemokine; CXCL2 chemokine; cytokine; eotaxin; epidermal growth factor; epithelial derived neutrophil activating factor 78; fractalkine; gamma interferon; gamma interferon inducible protein 10; granulocyte colony stimulating factor; granulocyte macrophage colony stimulating factor; interleukin 10; interleukin 12p70; interleukin 13; interleukin 17; interleukin 18; interleuki…	English	Article	Scopus
no	maternal	Villa C.R., Chen J., Wen B., Sacco S.M., Taibi A., Ward W.E., Comelli E.M.	Maternal Vitamin D beneficially programs metabolic, gut and bone health of mouse male offspring in an obesogenic environment	2016	International Journal of Obesity	10.1038/ijo.2016.177	https://www.scopus.com/inward/record.uri?eid=2-s2.0-84992395817&doi=10.1038%2fijo.2016.177&partnerID=40&md5=32618e6c9225fa9e3463ee4be14fee62	Background/Objectives:Vitamin D is an anti-inflammatory nutrient and a determinant of bone health. Some prospective studies suggest that maternal vitamin D status is positively associated with offspring bone mass. We found that serum concentrations of lipopolysaccharide (LPS), an inflammatory molecule related to adiposity, insulin resistance and bone resorption, is lower in healthy mouse offsprin…		albumin; calcifediol; colecalciferol; glucose; interleukin 6; lipopolysaccharide; osteoclast differentiation factor; osteoprotegerin; sclerostin; sucrose; tumor necrosis factor; biological marker; trace element; vitamin D; animal experiment; animal model; Article; bone characteristics and functions; bone density; bone mass; bone mineral; bone strength; bone structure; carbohydrate diet; controlle…	English	Article	Scopus
no	maternal	Villa C.R., Chen J., Wen B., Sacco S.M., Taibi A., Ward W.E., Comelli E.M.	Maternal dietary vitamin D does not program systemic inflammation and bone health in adult female mice fed an obesogenic diet	2016	Nutrients	10.3390/nu8110675	https://www.scopus.com/inward/record.uri?eid=2-s2.0-84993965508&doi=10.3390%2fnu8110675&partnerID=40&md5=d42180a42fb76fa42f39eb2dd0391f57	Obesity is associated with systemic inflammation and impaired bone health. Vitamin D regulates bone metabolism, and has anti-inflammatory properties and epigenetic effects. We showed that exposure to high dietary vitamin D during pregnancy and lactation beneficially programs serum concentration of lipopolysaccharide (LPS) and bone structure in male offspring fed an obesogenic diet. Here we assess…	Bone; Gut-bone axis; LPS; Maternal diet; Programming; Vitamin D	glucose; interleukin 6; lipopolysaccharide; osteoclast differentiation factor; osteoprotegerin; sclerostin; tumor necrosis factor; vitamin D; biological marker; bone density conservation agent; nonsteroid antiinflammatory agent; sugar intake; vitamin D; adult; animal experiment; animal model; Article; biochemical analysis; biomechanics; bone density; bone mineral; bone structure; controlled study…	English	Article	Scopus
no	maternal	Li Q., Pereira T.J., Moyce B.L., Mahood T.H., Doucette C.A., Rempel J., Dolinsky V.W.	In utero exposure to gestational diabetes mellitus conditions TLR4 and TLR2 activated IL-1beta responses in spleen cells from rat offspring	2016	Biochimica et Biophysica Acta - Molecular Basis of Disease	10.1016/j.bbadis.2016.08.004	https://www.scopus.com/inward/record.uri?eid=2-s2.0-84984619704&doi=10.1016%2fj.bbadis.2016.08.004&partnerID=40&md5=2147f7d919360447b2d644c390c498bb	Fetal exposure to gestational diabetes mellitus (GDM) is associated with a higher risk of youth-onset insulin resistance and type 2 diabetes. We have previously shown that the rat offspring of GDM dams are insulin resistant when compared to the offspring of lean dams. Since inflammation influences insulin sensitivity, we examined the impact of fetal exposure to GDM on inflammatory responses in th…	Fetal programming; Gestational diabetes; Inflammation	adiponectin; fatty acid; glucose; insulin; interleukin 10; interleukin 1beta; interleukin 6; messenger RNA; sucrose; toll like receptor 2; toll like receptor 4; triacylglycerol; tumor necrosis factor; adult; animal cell; animal experiment; animal model; animal tissue; Article; carbohydrate diet; controlled study; cytokine production; fatty acid blood level; female; glucose blood level; immunoreac…	English	Article	Scopus
yes	new	Comim C.M., Bussmann R.M., Simão S.R., Ventura L., Freiberger V., Patrício J.J., Palmas D., Mendonça B.P., Cassol-Jr O.J., Quevedo J.	Experimental Neonatal Sepsis Causes Long-Term Cognitive Impairment	2016	Molecular Neurobiology	10.1007/s12035-015-9495-5	https://www.scopus.com/inward/record.uri?eid=2-s2.0-84945536806&doi=10.1007%2fs12035-015-9495-5&partnerID=40&md5=18c4c6fe80a6a3ee0958800c228c911d	Neonatal sepsis is a major cause of morbidity and mortality in neonatal intensive care units. Treatment with antibiotics reduces mortality and morbidity, but neonatal sepsis remains a serious life-threatening condition. The objective of this study was to evaluate cognitive impairment in adult mice submitted to sepsis in the neonatal period. To this aim, 2-day-old male C57BL/6 mice were submitted …	Behavior; Central nervous system; Mice; Neonatal sepsis	adult; animal experiment; animal model; Article; aversive behavior; cognitive defect; controlled study; forced swim test; habituation; immobility; learning; male; memory; mouse; newborn; newborn sepsis; nonhuman; recognition; animal; avoidance behavior; C57BL mouse; cognitive defect; complication; maze test; newborn sepsis; pathophysiology; swimming; task performance; Animals; Animals, Newborn; A…	English	Article	Scopus
no	type article	Ronovsky M., Berger S., Molz B., Berger A., Pollak D.D.	Animal models of maternal immune activation in depression research	2016	Current Neuropharmacology	10.2174/1570159X14666151215095359	https://www.scopus.com/inward/record.uri?eid=2-s2.0-84986910237&doi=10.2174%2f1570159X14666151215095359&partnerID=40&md5=1bd55ce27d49925c67cf207e34248014	Background: Depression and schizophrenia are debilitating mental illnesses with significant socio-economic impact. The high degree of comorbidity between the two disorders, and shared symptoms and risk factors, suggest partly common pathogenic mechanisms. Supported by human and animal studies, maternal immune activation (MIA) has been intimately associated with the development of schizophrenia. H…	Animal model; Depression; LPS; Maternal immune activation; Poly (I:C); Schizophrenia	alpha interferon; beta interferon; brain derived neurotrophic factor; corticotropin releasing factor; immunoglobulin enhancer binding protein; interleukin 1; interleukin 1beta; reelin; toll like receptor 3; toll like receptor 4; tumor necrosis factor; vasculotropin receptor; anxiety; brain function; clinical assessment; depression; down regulation; genetic risk; immune response; mental disease; m…	English	Review	Scopus
no	other model	Jabbar S., Chastain L.G., Gangisetty O., Cabrera M.A., Sochacki K., Sarkar D.K.	Preconception alcohol increases offspring vulnerability to stress	2016	Neuropsychopharmacology	10.1038/npp.2016.92	https://www.scopus.com/inward/record.uri?eid=2-s2.0-84977071144&doi=10.1038%2fnpp.2016.92&partnerID=40&md5=2f1648d96a49c57b0cc4cd9761256cf2	The effect of preconception drinking by the mother on the life-long health outcomes of her children is not known, and therefore, in this study using an animal model, we determined the impact of preconception alcohol drinking of the mother on offspring stress response during adulthood. In our preconception alcohol exposure model, adult female rats were fed with 6.7% alcohol in their diet for 4 wee…		alcohol; stress hormone; alcohol; central depressant agent; corticotropin releasing factor; lipopolysaccharide; mineralocorticoid receptor; neuropeptide Y; ribosome protein; Rpl19 protein, rat; alcohol consumption; animal experiment; animal tissue; anxiety; Article; birth weight; body growth; brain region; conception; diet; epigenetics; female; gene expression; hormone determination; male; matern…	English	Article	Scopus
no	maternal	Reisinger S.N., Kong E., Khan D., Schulz S., Ronovsky M., Berger S., Horvath O., Cabatic M., Berger A., Pollak D.D.	Maternal immune activation epigenetically regulates hippocampal serotonin transporter levels	2016	Neurobiology of Stress	10.1016/j.ynstr.2016.02.007	https://www.scopus.com/inward/record.uri?eid=2-s2.0-84959292178&doi=10.1016%2fj.ynstr.2016.02.007&partnerID=40&md5=1e41335f0496b046d3a3fd929589b18d	Major depressive disorder (MDD) is one of the most debilitating psychiatric diseases, affecting a large percentage of the population worldwide. Currently, the underlying pathomechanisms remain incompletely understood, hampering the development of critically needed alternative therapeutic strategies, which further largely depends on the availability of suitable model systems. Here we used a mouse …	Depression; Epigenetics; Histone acetylation; Infectious stress; Maternal immune activation; Serotonin transporter	histone deacetylase 1; polyinosinic polycytidylic acid; serotonin transporter; adult; animal experiment; animal model; animal tissue; Article; behavior change; biochemistry; brain function; chromatin immunoprecipitation; controlled study; DNA synthesis; elevated plus maze test; epigenetics; experimental behavioral test; female; forced swim test; gene expression; hippocampus; histone acetylation; …	English	Article	Scopus
no	other model	Yang J., Qi F., Yao Z.	Neonatal Bacillus Calmette-Guérin vaccination alleviates lipopolysaccharide-induced neurobehavioral impairments and neuroinflammation in adult mice	2016	Molecular Medicine Reports	10.3892/mmr.2016.5425	https://www.scopus.com/inward/record.uri?eid=2-s2.0-84978388196&doi=10.3892%2fmmr.2016.5425&partnerID=40&md5=cc01813f84a0c273c8339476d759e99b	The Bacillus Calmette-Guérin (BCG) vaccine is routinely administered to human neonates worldwide. BCG has recently been identified as a neuroprotective immune mediator in several neuropathological conditions, exerting neuroprotection in a mouse model of Parkinson's disease and slowing the progression of clinically isolated syndrome in patients with multiple sclerosis. The immune system is signifi…	Cytokine; Depression; Immunization; Neurotrophin; Sickness-like behavior	BCG vaccine; corticosterone; gamma interferon; interleukin 10; interleukin 1beta; interleukin 6; lipopolysaccharide; phosphate buffered saline; serotonin; tumor necrosis factor alpha; autacoid; BCG vaccine; cytokine; lipopolysaccharide; neuroprotective agent; neurotropin; polysaccharide; serotonin; adult; adult animal; adulthood; animal cell; animal experiment; animal model; animal tissue; anxiet…	English	Article	Scopus
no	maternal	Canetta S., Bolkan S., Padilla-Coreano N., Song L.J., Sahn R., Harrison N.L., Gordon J.A., Brown A., Kellendonk C.	Maternal immune activation leads to selective functional deficits in offspring parvalbumin interneurons	2016	Molecular Psychiatry	10.1038/mp.2015.222	https://www.scopus.com/inward/record.uri?eid=2-s2.0-84975473447&doi=10.1038%2fmp.2015.222&partnerID=40&md5=5ccffaafd0417914a412ad0026489e6d	Abnormalities in prefrontal gamma aminobutyric acid (GABA)ergic transmission, particularly in fast-spiking interneurons that express parvalbumin (PV), are hypothesized to contribute to the pathophysiology of multiple psychiatric disorders, including schizophrenia, bipolar disorder, anxiety disorders and depression. While primarily histological abnormalities have been observed in patients and in a…		4 aminobutyric acid; calretinin; parvalbumin; 4 aminobutyric acid; 4 aminobutyric acid receptor; parvalbumin; adult; animal behavior; animal cell; animal experiment; animal model; animal tissue; anxiety disorder; Article; bipolar disorder; cell population; cognition; controlled study; depression; female; GABAergic transmission; histopathology; immunoreactivity; in vivo study; interneuron; male; m…	English	Article	Scopus
yes		Tishkina A., Stepanichev M., Kudryashova I., Freiman S., Onufriev M., Lazareva N., Gulyaeva N.	Neonatal proinflammatory challenge in male Wistar rats: Effects on behavior, synaptic plasticity, and adrenocortical stress response	2016	Behavioural Brain Research	10.1016/j.bbr.2016.02.001	https://www.scopus.com/inward/record.uri?eid=2-s2.0-84960463705&doi=10.1016%2fj.bbr.2016.02.001&partnerID=40&md5=eac4a711523c0fcb24aa65e0e29f0762	Effects of neonatal proinflammatory stress (NPS) on the development of anxiety and depressive-like behavior, stress responsiveness, hippocampal plasticity and conditioned fear response were studied in adolescent and adult male Wistar rats. On PND 3 and PND 5, the pups were subcutaneously injected with bacterial lipopolysaccharide (LPS, 50 μg/kg). In the open field test, signs of increased anxiety…	Anxiety; Contextual fear conditioning; Corticosterone; Depression; Hippocampus; Hypothalamic-pituitary-gonadal axis; Lipopolysaccharide; Long term potentiation; Maturation; Neonatal proinflammatory stress	bacterium lipopolysaccharide; corticosterone; corticosterone; lipopolysaccharide; adolescent; adrenal cortex function; adult; animal behavior; animal experiment; animal model; animal tissue; anxiety; Article; brain slice; chronic stress; conditioned fear response; conditioned reflex; controlled study; corticosterone blood level; depression; elevated plus maze test; female; footshock; forced swim …	English	Article	Scopus
no	maternal	Reis-Silva T.M., Cohn D.W.H., Sandini T.M., Udo M.S.B., Teodorov E., Bernardi M.M.	Prenatal lipopolysaccharide exposure affects sexual dimorphism in different germlines of mice with a depressive phenotype	2016	Life Sciences	10.1016/j.lfs.2016.02.068	https://www.scopus.com/inward/record.uri?eid=2-s2.0-84963563072&doi=10.1016%2fj.lfs.2016.02.068&partnerID=40&md5=1b281a7d2f51a6b8c34a09dd8a1f7d0e	The objective of the present study was to investigate whether prenatal lipopolysaccharide (LPS) administration modifies the expression of depressive and non-depressive-like behavior in male and female mice across two generations. The sexual dimorphism of these mice was also examined in the open-field test. Male and female mice of the parental (F0) generation were selected for depressive- or non-d…	Endotoxin; Generations; Lipopolysaccharide; Prenatal; Tail suspension test	lipopolysaccharide; lipopolysaccharide; adult; animal experiment; animal model; animal tissue; Article; controlled study; depression; female; germ line; illness behavior; male; mating; mouse; nonhuman; open field test; phenotype; prenatal exposure; progeny; sex difference; tail suspension test; adult stem cell; animal; chemically induced; depression; drug effects; genetics; motor activity; pathol…	English	Article	Scopus
no	maternal	Al-Amin M.M., Sultana R., Sultana S., Rahman M.M., Reza H.M.	Astaxanthin ameliorates prenatal LPS-exposed behavioral deficits and oxidative stress in adult offspring	2016	BMC Neuroscience	10.1186/s12868-016-0245-z	https://www.scopus.com/inward/record.uri?eid=2-s2.0-84958173005&doi=10.1186%2fs12868-016-0245-z&partnerID=40&md5=b0d53d15fd051b09e130f7c00428cb29	Background: Prenatal maternal lipopolysaccharide (LPS) exposure leads to behavioral deficits such as depression, anxiety, and schizophrenia in the adult lives. LPS-exposure resulted in the production of cytokines and oxidative damage. On the contrary, astaxanthin is a carotenoid compound, showed neuroprotective properties via its antioxidant capacity. This study examines the effect of astaxanthin…	Anxiety; Astaxanthin; Depression; Lipopolysaccharide; Oxidative stress	advanced oxidation protein product; astaxanthin; catalase; glutathione; lipid; lipopolysaccharide; nitric oxide; superoxide dismutase; antioxidant; astaxanthin; lipopolysaccharide; xanthophyll; adult; animal experiment; animal model; animal tissue; antioxidant activity; Article; behavior disorder; brain; controlled study; female; hole board test; lipid peroxidation; liver; locomotion; male; mouse…	English	Article	Scopus
no	other model	Murgatroyd C.A., Babb J.A., Bradburn S., Carini L.M., Beamer G.L., Nephew B.C.	Transgenerational social stress, immune factors, hormones, and social behavior	2016	Frontiers in Ecology and Evolution	10.3389/fevo.2015.00149	https://www.scopus.com/inward/record.uri?eid=2-s2.0-85008182281&doi=10.3389%2ffevo.2015.00149&partnerID=40&md5=eb2822bef18463042fa7dde7bb777937	A social signal transduction theory of depression has been proposed that states that exposure to social adversity alters the immune response and these changes mediate symptoms of depression such as anhedonia and impairments in social behavior. The exposure of maternal rats to the chronic social stress (CSS) of a male intruder depresses maternal care and impairs social behavior in the F1 and F2 of…	BDNF; Cytokines; Immune system; Inflammation; Progesterone; Social behavior; Social stress; Transgenerational effects		English	Article	Scopus
no	type article	da Silva S.L.M., Bernardi M.M., Bonamin L.V.	Gender, depression and zincum metallicum	2016	International Journal of High Dilution Research		https://www.scopus.com/inward/record.uri?eid=2-s2.0-85011840274&partnerID=40&md5=d7d970fcfc6ffe54481dc913eacd3672	Background: Depression is a hot topic for research including for the homeopathy community. Laboratory models for human diseases offer the possibility to evaluate depression-like behavior in mice by the tail suspension test (TST), such as the challenge of mothers with induced inflammation by lipopolysaccharide (LPS) during gestation. Moreover, it is known that gender influences depression prevalen…	Depressive-like behavior; Lipopolysaccharide (LPS); Perinatal; Tail suspension test		English	Note	Scopus
no	type article	Collins S.M.	The Intestinal Microbiota in the Irritable Bowel Syndrome	2016	International Review of Neurobiology	10.1016/bs.irn.2016.08.003	https://www.scopus.com/inward/record.uri?eid=2-s2.0-84997125520&doi=10.1016%2fbs.irn.2016.08.003&partnerID=40&md5=e27d8a60ff3e6eba98ab3f3f19af6506	The irritable bowel syndrome (IBS) is a chronic abdominal symptom complex occurring in a bowel devoid of discernible relevant pathology. There is growing interest in the role of the intestinal microbiota as a basis for the intestinal and possibly behavioral manifestations of this condition. Molecular-based microbial profiling has revealed compositional changes in the microbiota of at least a subs…	Anxiety; Bacteria; Behavior; Brain; Depression; Gastrointestinal diseases; Germ-free mice; Metabolomics; Microbiome; Psychiatry	antibiotic agent; cannabinoid 1 receptor; cannabinoid 2 receptor; mu opiate receptor; myeloid differentiation factor 88; rifampicin; toll like receptor 4; acute gastroenteritis; anxiety disorder; carbohydrate intake; case control study; comorbidity; disease exacerbation; disease predisposition; dysbiosis; early life stress; gastrointestinal motility; gel electrophoresis; host pathogen interaction…	English	Book Chapter	Scopus
no	type article	Marco E.M., Velarde E., Llorente R., Laviola G.	Disrupted circadian rhythm as a common player in developmental models of neuropsychiatric disorders	2016	Current Topics in Behavioral Neurosciences	10.1007/7854_2015_419	https://www.scopus.com/inward/record.uri?eid=2-s2.0-84978886745&doi=10.1007%2f7854_2015_419&partnerID=40&md5=9c518c94398150e4e9c3b0688633be75	The environment in which individuals develop and mature is critical for their physiological and psychological outcome; in particular, the intrauterine environment has reached far more clinical relevance given its potential influence on shaping brain function and thus mental health. Gestational stress and/or maternal infection during pregnancy has been related with an increased incidence of neurop…	Animal models; Clock genes; Early-life stress; Immune activation; Prenatal	glucocorticoid; bipolar disorder; circadian rhythm; cytokine production; environmental change; gene expression; human; hypothalamus hypophysis adrenal system; immune response; inflammation; mental disease; perinatal period; prenatal exposure; priority journal; protein expression; signal processing; animal; Chronobiology Disorders; disease model; female; Mental Disorders; pregnancy; psychology; An…	English	Book Chapter	Scopus
yes		Majidi J., Kosari-Nasab M., Salari A.-A.	Developmental minocycline treatment reverses the effects of neonatal immune activation on anxiety- and depression-like behaviors, hippocampal inflammation, and HPA axis activity in adult mice	2016	Brain Research Bulletin	10.1016/j.brainresbull.2015.10.009	https://www.scopus.com/inward/record.uri?eid=2-s2.0-84946434590&doi=10.1016%2fj.brainresbull.2015.10.009&partnerID=40&md5=3d3a3dd4c19799e0aad54550c696774c	Neonatal infection is associated with increased lifetime risk for neuropsychiatric disorders including anxiety and depression, with evidence showing that dysregulation of the hypothalamic-pituitary-adrenal-(HPA)-axis system may be partly responsible. Preclinical and clinical studies demonstrate that minocycline exhibits antidepressant effects through inhibition of microglial activation and anti-i…	Affective disorders; Brain development; Hippocampal inflammation; HPA-axis activity; Neonatal infection; Proinflammatory cytokines	corticosterone; interleukin 1beta; lipopolysaccharide; minocycline; sodium chloride; tumor necrosis factor alpha; water; antiinfective agent; minocycline; adult; animal experiment; animal model; anxiety disorder; Article; controlled study; depression; encephalitis; environmental exposure; female; hippocampus; hypophysis adrenal system; lactation; male; mouse; neurologic disease; newborn; nonhuman…	English	Article	Scopus
no	maternal	Patrich E., Piontkewitz Y., Peretz A., Weiner I., Attali B.	Maturation- and sex-sensitive depression of hippocampal excitatory transmission in a rat schizophrenia model	2016	Brain, Behavior, and Immunity	10.1016/j.bbi.2015.08.021	https://www.scopus.com/inward/record.uri?eid=2-s2.0-84940118872&doi=10.1016%2fj.bbi.2015.08.021&partnerID=40&md5=9a496344fab266a3753e609977bb50c1	Schizophrenia is associated with behavioral and brain structural abnormalities, of which the hippocampus appears to be one of the most consistent region affected. Previous studies performed on the poly I:C model of schizophrenia suggest that alterations in hippocampal synaptic transmission and plasticity take place in the offspring. However, these investigations yielded conflicting results and th…	Antipsychotic drugs; Hippocampus; Maternal immune activation; Poly I:C; Risperidone; Schizophrenia	polyinosinic polycytidylic acid; risperidone; polyinosinic polycytidylic acid; risperidone; adolescent; adult; animal experiment; animal model; animal tissue; Article; brain maturation; brain size; controlled study; drug effect; female; hippocampal excitatory neurotransmission; immune response; longitudinal study; male; neurotransmission; nonhuman; nuclear magnetic resonance imaging; perinatal pe…	English	Article	Scopus
no	maternal	Avitsur R., Levy S., Grinshpahet R., Goren N., Hirsh O., Zalko A.	Prenatal fluoxetine exposure affects cytokine and behavioral response to an immune challenge	2015	Journal of Neuroimmunology	10.1016/j.jneuroim.2015.05.006	https://www.scopus.com/inward/record.uri?eid=2-s2.0-84929852589&doi=10.1016%2fj.jneuroim.2015.05.006&partnerID=40&md5=5ceae8749e45f7844c148997e1ee1952	Fluoxetine (FLX), a selective serotonin reuptake inhibitor (SSRI) is a commonly prescribed antidepressant drug in pregnant women. FLX readily crosses the placenta, consequently altering serotonergic neurotransmission in the fetus and causing physiological and behavioral disturbances in the newborn. Studies have shown that serotonin plays a role in modulating immune signaling. Thus, the goal of th…	Antidepressant; Lipopolysaccharide (LPS); Prenatal environment; Proinflammatory cytokines; Serotonin-selective reuptake inhibitors (SSRIs); Sickness behavior	cytokine; endotoxin; fluoxetine; interleukin 1beta; interleukin 6; lipopolysaccharide; tumor necrosis factor alpha; antidepressant agent; cytokine; fluoxetine; lipopolysaccharide; sucrose; adult; animal behavior; animal experiment; Article; body weight; controlled study; coping behavior; cytokine release; developmental stage; drug mechanism; female; food intake; immune response; male; mouse; nonh…	English	Article	Scopus
no	maternal	Depino A.M.	Early prenatal exposure to LPS results in anxiety- and depression-related behaviors in adulthood	2015	Neuroscience	10.1016/j.neuroscience.2015.04.065	https://www.scopus.com/inward/record.uri?eid=2-s2.0-84929095835&doi=10.1016%2fj.neuroscience.2015.04.065&partnerID=40&md5=a7aa4bb0e5e58794b9ac792607da95d9	Maternal immune activation can result in different behavioral abnormalities and brain dysfunction, depending on the nature of the inflammogen and the timing of the challenge. Few studies report the possible link between prenatal exposure to inflammation and mood disorders. Here we aimed to evaluate the effects of a single low lipopolysaccharide (LPS) injection to the dam at gestational day 9 on t…	Maternal immune activation; Mood disorders; Neurogenesis; Reelin; Serotonin	lipopolysaccharide; noradrenalin; reelin; serotonin; sodium chloride; nerve cell adhesion molecule; nerve protein; noradrenalin; reelin protein; scleroprotein; serine proteinase; serotonin; adult; adulthood; animal cell; animal experiment; animal model; animal tissue; anxiety; Article; bacterial infection; behavior disorder; brain function; controlled study; dentate gyrus; depression; disease ass…	English	Article	Scopus
no	maternal	Rajesh K., Li X., Kong X.	The effect of early intervention and rehabilitation in the expression of aquaporin-4; and ultrastructure changes on rat’s offspring’s damaged brain caused by intrauterine infection	2015	Journal of Korean Neurosurgical Society	10.3340/jkns.2015.58.1.14	https://www.scopus.com/inward/record.uri?eid=2-s2.0-84939229436&doi=10.3340%2fjkns.2015.58.1.14&partnerID=40&md5=ee4e34760077c67e88fa2ebea1c95b4a	Objective: To study the effect of early intervention and rehabilitation in the expression of aquaporin-4 and ultrastructure changes on cerebral palsy pups model induced by intrauterine infection. Methods: 20 pregnant Wistar rats were consecutively injected with lipopolysaccharide intraperitoneally. 60 Pups born from lipopolysaccharide group were randomly divided into intervention group (n=30) and…	AQP4; Brain injury; Early intervention; Intrauterine infection; Rehabilitation; Ultrastructure	aquaporin 4; lipopolysaccharide; acupuncture; animal model; animal tissue; Article; brain damage; cell ultrastructure; controlled study; early intervention; electron microscopy; experimental locomotor activity test; female; immunohistochemistry; intrauterine infection; motor performance; newborn; nonhuman; rat; tail suspension test; Western blotting	English	Article	Scopus
no	maternal	Jia N., Li Q., Sun H., Song Q., Tang G., Sun Q., Wang W., Chen R., Li H., Zhu Z.	Alterations of Group I mGluRs and BDNF Associated with Behavioral Abnormity in Prenatally Stressed Offspring Rats	2015	Neurochemical Research	10.1007/s11064-015-1565-6	https://www.scopus.com/inward/record.uri?eid=2-s2.0-84937759276&doi=10.1007%2fs11064-015-1565-6&partnerID=40&md5=6e319e7a4b426049187bbcd16a3535f6	Substantial evidence reveals that prenatal stress is closely linked with abnormal behavior in offspring, but the mechanism remains unclear. In this study, our aim was to observe the alterations of behaviors, metabotropic glutamate receptor-1/5 (mGluR1/5) and brain-derived neurotrophic factor (BDNF) in various brain regions of prenatally stressed offspring rats. The forced swimming test (FST) and …	Brain-derived neurotrophic factor (BDNF); Depression-like and anxiety-like behaviors; Metabotropic glutamate receptor-1/5 (mGluR1/5); Prenatal stress	brain derived neurotrophic factor; Grm5 protein, rat; metabotropic glutamate receptor type 1; metabotropic receptor; metabotropic receptor 5; animal; anxiety; biosynthesis; brain; depression; female; male; mental stress; metabolism; pregnancy; prenatal exposure; psychology; rat; Sprague Dawley rat; Animals; Anxiety; Brain; Brain-Derived Neurotrophic Factor; Depression; Female; Male; Pregnancy; Pr…	English	Article	Scopus
no	maternal	Majidi-Zolbanin J., Doosti M.-H., Kosari-Nasab M., Salari A.-A.	Prenatal maternal immune activation increases anxiety- and depressive-like behaviors in offspring with experimental autoimmune encephalomyelitis	2015	Neuroscience	10.1016/j.neuroscience.2015.03.016	https://www.scopus.com/inward/record.uri?eid=2-s2.0-84925610117&doi=10.1016%2fj.neuroscience.2015.03.016&partnerID=40&md5=ca30ce3d880d45a8ed5658015ba596a3	Multiple sclerosis (MS) is thought to result from a combination of genetics and environmental factors. Several lines of evidence indicate that significant prevalence of anxiety and depression-related disorders in MS patients can influence the progression of the disease. Although we and others have already reported the consequences of prenatal maternal immune activation on anxiety and depression, …	Anxiety; Depression; EAE; Maternal inflammation; Poly I:C; Sex differences	corticosterone; polyinosinic polycytidylic acid; tumor necrosis factor alpha; corticosterone; polyinosinic polycytidylic acid; adult; animal behavior; animal experiment; animal model; anxiety disorder; Article; controlled study; depression; disease association; disease severity; elevated plus maze test; experimental autoimmune encephalomyelitis; experimental depression test; female; forced swim t…	English	Article	Scopus
no	maternal	Pujol Lopez Y., Steinbusch H.W.M., Rutten B., Kenis G., Van Den Hove D.L., Myint A.M.	Effects of subcutaneous LPS injection on gestational length and intrauterine and neonatal mortality in mice	2015	NeuroImmunoModulation	10.1159/000368554	https://www.scopus.com/inward/record.uri?eid=2-s2.0-84928424254&doi=10.1159%2f000368554&partnerID=40&md5=2c5c56a06d818f83f2bd27ad8a76bf56	Background: Infection during pregnancy can predispose offspring to develop various psychiatric disorders such as depression in later life. In order to investigate the potential mechanisms underlying these associations, animal models of maternal infection have been employed. As such, lipopolysaccharide (LPS) has been commonly used to mimic a bacterial infection in pregnant mice. Objective: The ori…	Infection; Mortality; Mouse; Pregnancy	lipopolysaccharide; lipopolysaccharide; adult; affective psychosis; animal experiment; animal model; Article; controlled study; female; gestation period; intrauterine infection; litter size; mouse; newborn mortality; nonhuman; perinatal mortality; prenatal mortality; priority journal; progeny; randomization; animal; C57BL mouse; complication; disease model; fetus death; inflammation; litter size;…	English	Article	Scopus
no	maternal	Zhang Z., van Praag H.	Maternal immune activation differentially impacts mature and adult-born hippocampal neurons in male mice	2015	Brain, Behavior, and Immunity	10.1016/j.bbi.2014.10.010	https://www.scopus.com/inward/record.uri?eid=2-s2.0-84924121862&doi=10.1016%2fj.bbi.2014.10.010&partnerID=40&md5=acad6825397d04a0c8808f336e7bbaa7	Schizophrenia is associated with deficits in the hippocampus, a brain area important for learning and memory. The dentate gyrus (DG) of the hippocampus develops both before and after birth. To study the relative contribution of mature and adult-born DG granule cells to disease etiology, we compared both cell populations in a mouse model of psychiatric illness resulting from maternal immune activa…	Adult neurogenesis; Cognition; Electrophysiology; Hippocampus; Prenatal infection	broxuridine; parvalbumin; polyinosinic polycytidylic acid; virus vector; interferon inducing agent; polyinosinic polycytidylic acid; adult; animal cell; animal experiment; animal model; animal tissue; Article; brain histology; brain nerve cell; cell count; cell density; cell function; cell population; cell volume; controlled study; dentate gyrus; electrophysiological procedures; female; GABAergic…	English	Article	Scopus
no	maternal	Labouesse M.A., Langhans W., Meyer U.	Abnormal context–reward associations in an immune-mediated neurodevelopmental mouse model with relevance to schizophrenia	2015	Translational Psychiatry	10.1038/tp.2015.129	https://www.scopus.com/inward/record.uri?eid=2-s2.0-84973434188&doi=10.1038%2ftp.2015.129&partnerID=40&md5=281cd8c9c3ffedcb3d38bf93509bf0b2	Impairments in central reward processing constitute an important aspect of the negative symptoms of schizophrenia. Despite its clinical relevance, the etiology of deficient reward processing in schizophrenia remains largely unknown. Here, we used an epidemiologically informed mouse model of schizophrenia to explore the effects of prenatal immune activation on reward-related functions. The model i…		cocaine; polyinosinic polycytidylic acid; sucrose; animal; C57BL mouse; conditioning; disease model; drug effects; fear; female; immunology; mental disease; metabolism; mouse; pathophysiology; pregnancy; prenatal exposure; psychology; reward; schizophrenia; Animals; Cocaine; Conditioning (Psychology); Disease Models, Animal; Fear; Female; Mice; Mice, Inbred C57BL; Neurodevelopmental Disorders; Po…	English	Article	Scopus
no	maternal	Breivikt T., Gundersen Y., Murison R., Turner J.D., Muller C.P., Gjermo P., Opstad P.K.	Maternal deprivation of Lewis rat pups increases the severity of experimental periodontitis in adulthood	2015	Open Dentistry Journal	10.2174/1874210601509010065	https://www.scopus.com/inward/record.uri?eid=2-s2.0-84926377864&doi=10.2174%2f1874210601509010065&partnerID=40&md5=0facaab28193af9d666f9d5b0f329076	Background and Objective: Early life adverse events may influence susceptibility/resistance to chronic inflammatory diseases later in life by permanently dysregulating brain-controlled immune-regulatory systems. We have investigated the impact of infant-mother separation during early postnatal life on the severity of experimental periodontitis, as well as systemic stress and immune responses, in …	Behaviour; Cytokines; Epigenetics; LPS; Periodontitis; Postnatal stress; Rats		English	Article	Scopus
no	maternal	Szczesny E., Basta-Kaim A., Slusarczyk J., Trojan E., Glombik K., Regulska M., Leskiewicz M., Budziszewska B., Kubera M., Lason W.	The impact of prenatal stress on insulin-like growth factor-1 and pro-inflammatory cytokine expression in the brains of adult male rats: The possible role of suppressors of cytokine signaling proteins	2014	Journal of Neuroimmunology	10.1016/j.jneuroim.2014.08.001	https://www.scopus.com/inward/record.uri?eid=2-s2.0-84908574862&doi=10.1016%2fj.jneuroim.2014.08.001&partnerID=40&md5=6c1560973c23d114940408008a923ca1	Stress, inflammation and the reduced expression of neurotrophic factors are risk factors for depression. The objective of this study was to determine if prenatal stress affects IGF-1 - cytokine interactions by influencing suppressors of cytokine signaling (SOCS) in the brains of adult rats, in basal conditions and after acute lipopolysaccharide (LPS) treatment. We demonstrated that prenatal stres…	Depression; Insulin-like growth factor-1; Prenatal stress; Pro-inflammatory cytokines; Suppressor of cytokine signaling	gamma interferon; interleukin 1beta; lipopolysaccharide; somatomedin C; suppressor of cytokine signaling 1; suppressor of cytokine signaling 2; suppressor of cytokine signaling 3; tumor necrosis factor alpha; cytokine; insulin-like growth factor-1, rat; lipopolysaccharide; messenger RNA; somatomedin C; adult; animal experiment; animal model; animal tissue; Article; controlled study; cytokine rele…	English	Article	Scopus
no	culture	Brown J.A., Sherrod S.D., Goodwin C.R., Brewer B., Yang L., Garbett K.A., Li D., McLean J.A., Wikswo J.P., Mirnics K.	Metabolic consequences of interleukin-6 challenge in developing neurons and astroglia	2014	Journal of Neuroinflammation	10.1186/s12974-014-0183-6	https://www.scopus.com/inward/record.uri?eid=2-s2.0-84920769320&doi=10.1186%2fs12974-014-0183-6&partnerID=40&md5=39974194ca0fa5016a0ca6595d97f5de	Background: Maternal immune activation and subsequent interleukin-6 (IL-6) induction disrupt normal brain development and predispose the offspring to developing autism and schizophrenia. While several proteins have been identified as having some link to these developmental disorders, their prevalence is still small and their causative role, if any, is not well understood. However, understanding t…	Glycerophospholipid; Immune activation; Interleukin; Kynurenine; Metabolomics; Microfluidics; Ultra-performance liquid chromatography - ion mobility - mass spectrometry	glycerophospholipid; interleukin 6; kynurenine; tryptophan; interleukin 6; animal cell; animal tissue; Article; astrocyte; astrocyte culture; autism; cell activity; cell metabolism; cell volume; cellular secretion; cellular stress response; culture medium; disease association; effluent; embryo; female; ion mobility spectrometry; lipid metabolism; male; mass spectrometry; metabolome; microfluidic …	English	Article	Scopus
no	maternal	Hallam M.C., Barile D., Meyrand M., Bruce German J., Reimer R.A.	Maternal high-protein or high-prebiotic-fiber diets affect maternal milk composition and gut microbiota in rat dams and their offspring	2014	Obesity	10.1002/oby.20849	https://www.scopus.com/inward/record.uri?eid=2-s2.0-84911004241&doi=10.1002%2foby.20849&partnerID=40&md5=7752173d4bbff05137f0fe6c01c41ac9	Objective: Maternal gut microbiota and milk composition could modify offspring microbiota and therefore disease susceptibility. The effect of maternal high-protein (HP) or prebiotic diets on maternal milk composition and gut microbiota in rat dams and offspring was examined. Methods: Wistar rat dams were fed a control, HP (40% wt/wt), or high-prebiotic-fiber (21.6% wt/wt) (HF) diet throughout pre…		fat; lipopolysaccharide; oligosaccharide; protein; sucrose; prebiotic agent; protein intake; animal experiment; animal tissue; Article; Bacteroides; Bifidobacterium; breast milk; breeding; carbohydrate analysis; carbohydrate diet; cecum; Clostridium; controlled study; dam (animal); dietary intake; Enterobacteriaceae; feces analysis; female; food analysis; food composition; high fiber diet; intest…	English	Article	Scopus
no	maternal	Missault S., Van den Eynde K., Vanden Berghe W., Fransen E., Weeren A., Timmermans J.P., Kumar-Singh S., Dedeurwaerdere S.	The risk for behavioural deficits is determined by the maternal immune response to prenatal immune challenge in a neurodevelopmental model	2014	Brain, Behavior, and Immunity	10.1016/j.bbi.2014.06.013	https://www.scopus.com/inward/record.uri?eid=2-s2.0-84908641541&doi=10.1016%2fj.bbi.2014.06.013&partnerID=40&md5=6e8e67bbb81c9a65b50339d20c717180	Background: Schizophrenia is a highly disabling psychiatric disorder with a proposed neurodevelopmental basis. One mechanism through which genetic and environmental risk factors might act is by triggering persistent brain inflammation, as evidenced by long-lasting neuro-immunological disturbances in patients. Our goal was to investigate whether microglia activation is a neurobiological correlate …	Autism; Locomotion; Maternal immune activation; Neuroinflammation; Poly I:C; Schizophrenia	beta actin; CD11b antigen; complementary DNA; cytokine; dizocilpine; interleukin 10; interleukin 1beta; interleukin 6; messenger RNA; polyinosinic polycytidylic acid; RNA 28S; tumor necrosis factor alpha; polyinosinic polycytidylic acid; anhedonia; animal experiment; Article; blood sampling; body weight; cell activation; controlled study; cytokine response; encephalitis; female; follow up; immune…	English	Article	Scopus
no	other animals	Nguyen D.N., Sangild P.T., Østergaard M.V., Bering S.B., Chatterton D.E.W.	Transforming growth factor-β2 and endotoxin interact to regulate homeostasis via interleukin-8 levels in the immature intestine	2014	American Journal of Physiology - Gastrointestinal and Liver Physiology	10.1152/ajpgi.00193.2014	https://www.scopus.com/inward/record.uri?eid=2-s2.0-84907509814&doi=10.1152%2fajpgi.00193.2014&partnerID=40&md5=16da62e51f7749370e8512cd1d0df603	A balance between pro-and anti-inflammatory signals from milk and microbiota controls intestinal homeostasis just after birth, and an optimal balance is particularly important for preterm neonates that are sensitive to necrotizing enterocolitis (NEC). We suggest that the intestinal cytokine IL-8 plays an important role and hypothesize that transforming growth factor-β2 (TGF-β2) acts in synergy wi…	Lipopoly-saccharide; Necrotizing enterocolitis; Nuclear factor-B; Preterm infants	antiinfective agent; immunoglobulin enhancer binding protein; interleukin 8; lipopolysaccharide; lipopolysaccharide, E. coli 026-B6; mitogen activated protein kinase; transforming growth factor beta2; animal; artificial milk; cell line; cell motion; cell proliferation; colostrum; disease model; drug effects; Enterocolitis, Necrotizing; gestational age; growth, development and aging; homeostasis; …	English	Article	Scopus
yes		Dinel A.-L., Joffre C., Trifilieff P., Aubert A., Foury A., Le Ruyet P., Layé S.	Inflammation early in life is a vulnerability factor for emotional behavior at adolescence and for lipopolysaccharide-induced spatial memory and neurogenesis alteration at adulthood	2014	Journal of Neuroinflammation	10.1186/s12974-014-0155-x	https://www.scopus.com/inward/record.uri?eid=2-s2.0-84908118526&doi=10.1186%2fs12974-014-0155-x&partnerID=40&md5=0e11b4cd8ba5a0a7fd577d2bb19de85a	Background: The postnatal period is a critical time window during which inflammatory events have significant and enduring effects on the brain, and as a consequence, induce alterations of emotional behavior and/or cognition later in life. However, the long-term effect of neonatal inflammation on behavior during adolescence, a sensitive period for the development of neurodevelopmental psychiatric …	adolescence; adulthood; anxiety; cognition; cytokines; depression; lipopolysaccharide; neurogenesis; perinatal	corticosterone; cytokine; doublecortin; glucocorticoid receptor; lipopolysaccharide; monocyte chemotactic protein 1; lipopolysaccharide; adolescence; adolescent; adult; adulthood; animal experiment; animal tissue; anxiety; Article; controlled study; corticosterone blood level; depression; emotion; female; forced swim test; hippocampus; hypothalamus hypophysis adrenal system; inflammation; male; m…	English	Article	Scopus
no	maternal	Li W.-Y., Chang Y.-C., Lee L.J.-H., Lee L.-J.	Prenatal infection affects the neuronal architecture and cognitive function in adult mice	2014	Developmental Neuroscience	10.1159/000362383	https://www.scopus.com/inward/record.uri?eid=2-s2.0-84927696982&doi=10.1159%2f000362383&partnerID=40&md5=41fd89165acef77915c73f40dd080100	Environmental factors such as prenatal infection are involved in the pathogenic processes of neurodevelopmental psychiatric disorders. In the present study, we administered a viral mimic, polyriboinosinic-polyribocytidylic acid (poly I:C, 20 mg/kg, i.p.), to pregnant B6 mice at gestational day 9.5. Neonates born to these poly I:C-treated dams showed an increase of microglia in the hippocampus, in…	Dendrites; Dentate gyrus; Dopamine neuron; Medial prefrontal cortex; Prenatal infection; Short-term memory	dopamine; polyinosinic polycytidylic acid; sodium chloride; age distribution; animal experiment; animal model; animal tissue; anxiety disorder; Article; cognition; controlled study; dendritic spine; density; dentate gyrus; depression; female; forced swim test; granule cell; hippocampus; immune system; intrauterine infection; male; maze test; microglia; mouse; nerve cell; nonhuman; open field test…	English	Article	Scopus
no	other model	Pyter L.M., El Mouatassim Bih S., Sattar H., Prendergast B.J.	Peripheral tumors alter neuroinflammatory responses to lipopolysaccharide in female rats	2014	Brain Research	10.1016/j.brainres.2014.01.012	https://www.scopus.com/inward/record.uri?eid=2-s2.0-84896706648&doi=10.1016%2fj.brainres.2014.01.012&partnerID=40&md5=a5088d9d6d42d38754a0a2b0eecf9c2c	Cancer is associated with an increased prevalence of depression. Peripheral tumors induce inflammatory cytokine production in the brain and depressive-like behaviors. Mounting evidence indicates that cytokines are part of a pathway by which peripheral inflammation causes depression. Neuroinflammatory responses to immune challenges can be exacerbated (primed) by prior immunological activation asso…	Cancer; Cytokine; Depression; Indolamine-2,3-deoxygenase; Microglia; Nf-κB	bacterium lipopolysaccharide; CD11b antigen; I kappa B alpha; indoleamine 2,3 dioxygenase; interleukin 1beta; sodium chloride; animal experiment; animal model; animal tissue; article; breast carcinoma; cancer size; controlled study; depression; female; frontal cortex; gene expression; granulation tissue; hippocampus; histopathology; hypothalamus; hypothesis; nervous system inflammation; nonhuman;…	English	Article	Scopus
no	maternal	Khan D., Fernando P., Cicvaric A., Berger A., Pollak A., Monje F.J., Pollak D.D.	Long-term effects of maternal immune activation on depression-like behavior in the mouse	2014	Translational Psychiatry	10.1038/tp.2013.132	https://www.scopus.com/inward/record.uri?eid=2-s2.0-84894520517&doi=10.1038%2ftp.2013.132&partnerID=40&md5=561d6fa496af3139bac0d2c2a26b8846	Depression is a debilitating mental disease affecting a large population worldwide, the pathophysiological mechanisms of which remain incompletely understood. Prenatal infection and associated activation of the maternal immune system (MIA) are prominently related to an increased risk for the development of several psychiatric disorders including schizophrenia and autism in the offsprings. However…	depression; hippocampal neurogenesis; maternal immune activation; VEGF	interleukin 6; polyinosinic polycytidylic acid; STAT3 protein; vasculotropin A; vasculotropin B; vasculotropin C; vasculotropin D; vasculotropin receptor 2; vasculotropin receptor 3; adult; anhedonia; animal behavior; animal cell; animal experiment; animal model; Article; brain development; cell maturation; cell proliferation; cell survival; cognitive defect; controlled study; cytokine response; …	English	Article	Scopus
no	culture	Yu X., Jia B., Wang F., Lv X., Peng X., Wang Y., Li H., Wang Y., Lu D., Wang H.	α1 adrenoceptor activation by norepinephrine inhibits LPS-induced cardiomyocyte TNF-α production via modulating ERK1/2 and NF-κB pathway	2014	Journal of Cellular and Molecular Medicine	10.1111/jcmm.12184	https://www.scopus.com/inward/record.uri?eid=2-s2.0-84893684043&doi=10.1111%2fjcmm.12184&partnerID=40&md5=ab154256c70f4d8f6433982731df11ba	Cardiomyocyte tumour necrosis factor α (TNF-α) production contributes to myocardial depression during sepsis. This study was designed to observe the effect of norepinephrine (NE) on lipopolysaccharide (LPS)-induced cardiomyocyte TNF-α expression and to further investigate the underlying mechanisms in neonatal rat cardiomyocytes and endotoxaemic mice. In cultured neonatal rat cardiomyocytes, NE in…	α1-adrenoceptor; Cardiomyocytes; Lipopolysaccharide; Tumour necrosis factor-α	Mus; Rattus; 1,3 butadiene derivative; 1,4 diamino 1,4 bis(2 aminophenylthio) 2,3 dicyanobutadiene; 4 (4 fluorophenyl) 2 (4 hydroxyphenyl) 5 (4 pyridyl)imidazole; 4-(4-fluorophenyl)-2-(4-hydroxyphenyl)-5-(4-pyridyl)imidazole; alpha 1 adrenergic receptor blocking agent; alpha 1 adrenergic receptor stimulating agent; enzyme inhibitor; imidazole derivative; immunoglobulin enhancer binding protein; l…	English	Article	Scopus
no	maternal	Lin Y.-L., Wang S.	Prenatal lipopolysaccharide exposure increases depression-like behaviors and reduces hippocampal neurogenesis in adult rats	2014	Behavioural Brain Research	10.1016/j.bbr.2013.10.034	https://www.scopus.com/inward/record.uri?eid=2-s2.0-84887519412&doi=10.1016%2fj.bbr.2013.10.034&partnerID=40&md5=c25feadf8b9c6ecd5389c52c281849cb	Major depression is one of the most prevalent mental disorders in the population. In addition to genetic influences, disturbances in fetal nervous system development might be a contributing factor. Maternal infection during pregnancy may affect fetal brain development and consequently lead to neurological and mental disorders. Previously, we used low-dose lipopolysaccharide (LPS) exposure on embr…	Adult neurogenesis; BDNF; Depression; Maternal infection; Prenatal; Stress	brain derived neurotrophic factor; fluoxetine; animal behavior; animal experiment; animal model; animal tissue; article; behavior change; cell density; cell proliferation; chronic drug administration; chronic stress; controlled study; dendritic spine; depression; down regulation; drug effect; embryo; embryo development; female; forced swimming test; granule cell; hippocampus; nervous system devel…	English	Article	Scopus
no	maternal	Khan D.	Long-term effects of maternal immune activation on depression-like behavior in the mouse	2014	Translational psychiatry	10.1038/tp.2013.132	https://www.scopus.com/inward/record.uri?eid=2-s2.0-84925285847&doi=10.1038%2ftp.2013.132&partnerID=40&md5=4e0643bb5a4e67280b454dff16ecde0f	Depression is a debilitating mental disease affecting a large population worldwide, the pathophysiological mechanisms of which remain incompletely understood. Prenatal infection and associated activation of the maternal immune system (MIA) are prominently related to an increased risk for the development of several psychiatric disorders including schizophrenia and autism in the offsprings. However…		interleukin 6; vasculotropin A; vasculotropin receptor; animal; animal behavior; C57BL mouse; Cognition Disorders; depression; disease model; female; hippocampus; immunology; male; metabolism; mouse; pathophysiology; physiology; pregnancy; prenatal exposure; Animals; Behavior, Animal; Cognition Disorders; Depression; Disease Models, Animal; Female; Hippocampus; Interleukin-6; Male; Mice; Mice, In…	English	Article	Scopus
no	maternal	Rideau Batista Novais A., Crouzin N., Cavalier M., Boubal M., Guiramand J., Cohen-Solal C., De Jesus Ferreira M.-C., Cambonie G., Vignes M., Barbanel G.	Tiagabine improves hippocampal long-term depression in rat pups subjected to prenatal inflammation	2014	PLoS ONE	10.1371/journal.pone.0106302	https://www.scopus.com/inward/record.uri?eid=2-s2.0-84906958210&doi=10.1371%2fjournal.pone.0106302&partnerID=40&md5=af2cc36cc5c770e8cc0e0618a4429701	Maternal inflammation during pregnancy is associated with the later development of cognitive and behavioral impairment in the offspring, reminiscent of the traits of schizophrenia or autism spectrum disorders. Hippocampal long-term potentiation and long-term depression of glutamatergic synapses are respectively involved in memory formation and consolidation. In male rats, maternal inflammation wi…		4 aminobutyric acid receptor; benzyl[3 [[1 (3,4 dichlorophenyl)ethyl]amino] 2 hydroxypropyl]phosphinic acid; GABA transporter 1; nipecotic acid; tiagabine; vesicular inhibitory amino acid transporter; 4 aminobutyric acid; 4 aminobutyric acid receptor; lipopolysaccharide; nipecotic acid derivative; tiagabine; 4 aminobutyric acid release; 4 aminobutyric acid uptake; animal tissue; Article; cell den…	English	Article	Scopus
yes		Bernardi M.M., Teixeira L.P., Ligeiro-De-Oliveira A.P., Tavares-De-Lima W., Palermo-Neto J., Kirsten T.B.	Neonatal lipopolysaccharide exposure induces sexually dimorphic sickness behavior in adult rats	2014	Psychology and Neuroscience	10.3922/j.psns.2014.007	https://www.scopus.com/inward/record.uri?eid=2-s2.0-84903526047&doi=10.3922%2fj.psns.2014.007&partnerID=40&md5=dabc7fb45907129f7bcc0d32e6ef4f42	The aim of the present study was to evaluate whether neonatal exposure to lipopolysaccharide (LPS; 50 μg/kg, i.p., on postnatal day 2) induces depressive- and/or anxiety-like effects and sexually dimorphic responses in rats challenged with LPS (100 μg/kg, i.p.) in adulthood. The results revealed that males presented a less depressive state in the forced swim test and exhibited no changes in gener…	Animal behavior; Endotoxin; Inflammatory mediators; Perinatal infection; Proinflammatory cytokines	corticosterone; interleukin 1beta; lipopolysaccharide; tumor necrosis factor alpha; adult; animal experiment; animal model; animal tissue; article; bacterial infection; blood cell count; bone marrow cell; cell proliferation; controlled study; depression; elevated plus maze test; ELISA kit; female; forced swim test; illness behavior; immobility; locomotion; male; newborn period; nonhuman; open fie…	English	Article	Scopus
no	maternal	Babri S., Doosti M.-H., Salari A.-A.	Strain-dependent effects of prenatal maternal immune activation on anxiety- and depression-like behaviors in offspring	2014	Brain, Behavior, and Immunity	10.1016/j.bbi.2013.12.003	https://www.scopus.com/inward/record.uri?eid=2-s2.0-84896730496&doi=10.1016%2fj.bbi.2013.12.003&partnerID=40&md5=8e9fd19348130f29b703fdf0237752a5	There is converging evidence that prenatal maternal infection can increase the risk of occurrence of neuropsychiatric disorders like schizophrenia, autism, anxiety and depression in later life. Experimental studies have shown conflicting effects of prenatal maternal immune activation on anxiety-like behavior and hypothalamic-pituitary-adrenal (HPA) axis development in offspring. We investigated t…	Anxiety; Autism; Depression; HPA axis; Lipopolysaccharide; Poly I:C; Prenatal maternal infection; Prenatal stress; Schizophrenia; Strain difference	corticosterone; interleukin 6; lipopolysaccharide; sodium chloride; animal experiment; animal model; anxiety; article; controlled study; depression; environmental exposure; female; forced swim test; gestational age; human; hypothalamus hypophysis adrenal system; immune response; immunity; inflammation; light dark cycle; male; maternal stress; maze test; mental disease; mouse; nonhuman; pregnancy;…	English	Article	Scopus
no	maternal	Mandal M., Donnelly R., Elkabes S., Zhang P., Davini D., David B.T., Ponzio N.M.	Maternal immune stimulation during pregnancy shapes the immunological phenotype of offspring	2013	Brain, Behavior, and Immunity	10.1016/j.bbi.2013.04.012	https://www.scopus.com/inward/record.uri?eid=2-s2.0-84883821860&doi=10.1016%2fj.bbi.2013.04.012&partnerID=40&md5=327b41da8d61e32fc7600f85cf909ae4	Epidemiological studies have associated infection during pregnancy with increased risk of neurodevelopmental disorders in children, which is modeled in rodents by stimulating the immune system of pregnant dams with microorganisms or their mimics, such as poly(I:C) or LPS. In two prenatal mouse models, we show that in utero exposure of the fetus to cytokines/inflammatory mediators elicited by mate…	Autoimmunity; Cytokines; EAE; Fetal programming; Immunopathology; Inflammation; Pregnancy; Th 17 cells	alpha interferon; gamma interferon; granulocyte macrophage colony stimulating factor; interleukin 10; interleukin 12; interleukin 13; interleukin 17; interleukin 1beta; interleukin 2; interleukin 4; interleukin 5; interleukin 6; interleukin 7; monocyte chemotactic protein 1; zymosan; adaptive immunity; animal cell; animal experiment; animal model; article; cell differentiation; cell infiltration;…	English	Article	Scopus
no	maternal	Zhang X.H., Jia N., Zhao X.Y., Tang G.K., Guan L.X., Wang D., Sun H.L., Li H., Zhu Z.L.	Involvement of PGLUR1, EAAT2 and EAAT3 in offspring depression induced by prenatal stress	2013	Neuroscience	10.1016/j.neuroscience.2013.04.031	https://www.scopus.com/inward/record.uri?eid=2-s2.0-84882686316&doi=10.1016%2fj.neuroscience.2013.04.031&partnerID=40&md5=12a11274a3b84061834b7ccff11ddf19	It is widely known that prenatal stress (PS) exposure causes depression-like behaviour to offspring, as well as maladaptive responses including neurobiological and physiological changes. However, the underlying mechanism of PS induced juvenile-onset depression remains largely unravelled. The inadequacies of monoamine deficiency hypothesis, the emerging evidence of altered glutamate neurotransmiss…	Depression; EAAT2; EAAT3; PGluR1; Prenatal stress	AMPA receptor; AMPA receptor GluR1 subunit; excitatory amino acid transporter 2; excitatory amino acid transporter 3; messenger RNA; unclassified drug; animal behavior; animal experiment; animal model; animal tissue; article; brain tissue; controlled study; corpus striatum; depression; experimental test; female; frontal cortex; gene expression; hippocampus; immobilization; male; neuropathology; n…	English	Article	Scopus
no	maternal	Burt M.A., Tse Y.C., Boksa P., Wong T.P.	Prenatal immune activation interacts with stress and corticosterone exposure later in life to modulate N-methyl-d-aspartate receptor synaptic function and plasticity	2013	International Journal of Neuropsychopharmacology	10.1017/S1461145713000229	https://www.scopus.com/inward/record.uri?eid=2-s2.0-84883031820&doi=10.1017%2fS1461145713000229&partnerID=40&md5=209d3329603e09846091965c2175406b	Prenatal infection is an environmental risk factor for schizophrenia while later in life, stressful events have been associated with the onset and severity of psychosis. Recent findings on the impact of stress on the N-methyl-d-aspartate receptor (NMDAR), of which hypofunctioning is implicated in schizophrenia, suggest changes in stress-induced regulation of the glutamatergic system may be relate…	Hippocampus; Infection; Long-term depression; Schizophrenia; Synaptic plasticity	bacterium lipopolysaccharide; corticosterone; n methyl dextro aspartic acid receptor; sodium chloride; adolescent; animal experiment; animal model; animal tissue; article; brain electrophysiology; controlled study; female; gestational age; hippocampal CA1 region; hippocampus; immune response; immunoregulation; in vitro study; in vivo study; intrauterine infection; long term depression; nerve cell…	English	Article	Scopus
yes		Doosti M.-H., Bakhtiari A., Zare P., Amani M., Majidi-Zolbanin N., Babri S., Salari A.-A.	Impacts of early intervention with fluoxetine following early neonatal immune activation on depression-like behaviors and body weight in mice	2013	Progress in Neuro-Psychopharmacology and Biological Psychiatry	10.1016/j.pnpbp.2012.12.003	https://www.scopus.com/inward/record.uri?eid=2-s2.0-84872327110&doi=10.1016%2fj.pnpbp.2012.12.003&partnerID=40&md5=51c2b25cd7aa0a5319631a346db9835a	Several reports have suggested that early neonatal immune activation adversely influences the hypothalamic-pituitary-adrenal (HPA) axis development in humans and animal models. In addition, there have been several studies indicating that early intervention with fluoxetine (FLX) can alter HPA axis development and function, and prevent occurrence of behavioral abnormalities induced by common early-…	Adolescent; Fluoxetine; HPA axis; Lipopolysaccharide; Neonatal infection; Prevention	corticosterone; fluoxetine; lipopolysaccharide; sodium chloride; adolescent; animal experiment; animal model; article; body weight; controlled study; depression; drug efficacy; early intervention; female; fluid intake; immunity; male; mouse; newborn; newborn infection; nonhuman; perinatal period; sex difference; Aging; Animals; Animals, Newborn; Antidepressive Agents, Second-Generation; Behavior,…	English	Article	Scopus
yes	new	Tenk C.M., Kavaliers M., Ossenkopp K.-P.	Neonatal treatment with lipopolysaccharide differentially affects adult anxiety responses in the light-dark test and taste neophobia test in male and female rats	2013	International Journal of Developmental Neuroscience	10.1016/j.ijdevneu.2012.12.004	https://www.scopus.com/inward/record.uri?eid=2-s2.0-84873141094&doi=10.1016%2fj.ijdevneu.2012.12.004&partnerID=40&md5=6a9e8b4e9cc4e563b283d0d898a31e77	Neonatal administration of the bacterial cell wall component, lipopolysaccharide (LPS) has been shown to alter a variety of behavioural and physiological processes in the adult rat, including altering adult anxiety-like behaviour. Research conducted to date, however, has produced conflicting findings with some results demonstrating increases in adult anxiety-like behaviour while others report dec…	Endotoxin; Infection; Ingestion; Novelty; Sex difference; Sucrose	lipopolysaccharide; sucrose; animal behavior; animal experiment; animal model; anxiety; article; carbohydrate intake; controlled study; correlational study; experimental rat; feeding behavior; female; licking; light dark cycle; locomotion; male; neophobia; nonhuman; outcome assessment; palatability; perinatal drug exposure; perinatal period; priority journal; rat; sex difference; stimulus respons…	English	Article	Scopus
no	other model	Avitsur R., Maayan R., Weizman A.	Neonatal stress modulates sickness behavior: Role for proinflammatory cytokines	2013	Journal of Neuroimmunology	10.1016/j.jneuroim.2013.02.009	https://www.scopus.com/inward/record.uri?eid=2-s2.0-84875811181&doi=10.1016%2fj.jneuroim.2013.02.009&partnerID=40&md5=7c8562332c5f27d0c9c55c192b977e00	Neonatal stress increased the duration and augmented symptoms of sickness behavior induced by influenza virus infection or endotoxin challenge in mice. Since proinflammatory cytokines were implicated in sickness behavior, the present study sought to determine the effect of neonatal stress on cytokines-induced sickness behavior and on proinflammatory cytokine secretion. Data indicate that separati…	Corticosterone; Interleukin-1; Lipopolysaccharide; Maternal separation; Sickness behavior; Tumor necrosis factor-α	corticosterone; cytokine; interleukin 1beta; interleukin 6; sucrose; tumor necrosis factor alpha; animal behavior; animal experiment; animal model; article; controlled study; corticosterone release; cytokine release; female; food intake; illness behavior; immune response; male; maternal deprivation; mouse; neonatal stress; newborn; nonhuman; priority journal; protein blood level; protein function…	English	Article	Scopus
no	other model	Zhang S., Zhang X., Yang L., Yan Z., Yan L., Tian J., Li X., Song L., Wang L., Yang X., Zheng R., Lau W.B., Ma X., Liu H.	Increased susceptibility to metabolic syndrome in adult offspring of angiotensin type 1 receptor autoantibody-positive rats	2012	Antioxidants and Redox Signaling	10.1089/ars.2011.4365	https://www.scopus.com/inward/record.uri?eid=2-s2.0-84863491292&doi=10.1089%2fars.2011.4365&partnerID=40&md5=1face63adee6464db31e0535c6d6d075	Aims: Abnormal fetal and early postnatal growth is closely associated with adult-onset metabolic syndrome (MetS). However, the underlying etiological factors remain complex. The presence of the autoantibody against the angiotensin II type 1 receptor (AT1-Ab), a known risk factor for pre-eclampsia, may create a suboptimal intrauterine fetal environment. The current study investigated whether middl…		adiponectin; angiotensin 1 receptor; autoantibody; high density lipoprotein cholesterol; triacylglycerol; animal experiment; animal model; antibody detection; antibody titer; article; breast milk; calcium cell level; capillary endothelium; carbohydrate diet; controlled study; disease predisposition; fatty liver; female; glucose blood level; glucose homeostasis; in vitro study; insulin blood level…	English	Article	Scopus
no	type article	Rana S.A., Aavani T., Pittman Q.J.	Sex effects on neurodevelopmental outcomes of innate immune activation during prenatal and neonatal life	2012	Hormones and Behavior	10.1016/j.yhbeh.2012.03.015	https://www.scopus.com/inward/record.uri?eid=2-s2.0-84866754819&doi=10.1016%2fj.yhbeh.2012.03.015&partnerID=40&md5=1fd640e91e8d15fcda8626663fc0765e	This article is part of a Special Issue "Neuroendocrine-Immune Axis in Health and Disease.". Humans are exposed to potentially harmful agents (bacteria, viruses, toxins) throughout our lifespan; the consequences of such exposure can alter central nervous system development. Exposure to immunogens during pregnancy increases the risk of developing neurological disorders such as schizophrenia and au…	Development; Innate immune activation; LPS; Poly(I:C); Sex steroids	corticosteroid; dopamine; interleukin 1beta; interleukin 6; tumor necrosis factor alpha; amnesia; anxiety; behavior change; brain development; cytokine production; disease activity; human; immune response; immunoregulation; innate immunity; latent inhibition; learning; learning disorder; locomotion; memory; mental performance; molecular dynamics; nerve cell differentiation; newborn; perinatal dev…	English	Review	Scopus
no	maternal	Lin Y.-L., Lin S.-Y., Wang S.	Prenatal lipopolysaccharide exposure increases anxiety-like behaviors and enhances stress-induced corticosterone responses in adult rats	2012	Brain, Behavior, and Immunity	10.1016/j.bbi.2011.12.003	https://www.scopus.com/inward/record.uri?eid=2-s2.0-84857191447&doi=10.1016%2fj.bbi.2011.12.003&partnerID=40&md5=1e7aa6f4f7caf39e4c31eb8355324d72	Maternal infection during pregnancy may affect fetal brain development and lead to neurological and mental disorders. Previously, we used lipopolysaccharide [LPS, 33μg/kg, intraperitoneal injection] exposure on gestation day 10.5 to mimic maternal bacterial infection in rats and found reduced dopaminergic and serotoninergic neurons in the offspring. In the present study, we examined the anxiety a…	Anxiety; Corticosterone; Depression; Maternal infection; Prenatal; Stress	corticosterone; dopamine; fluoxetine; glucocorticoid receptor; lipopolysaccharide; serotonin; serotonin 1A receptor; animal experiment; anxiety disorder; article; dopaminergic nerve cell; embryo development; female; hippocampus; nonhuman; nucleus accumbens; prefrontal cortex; prenatal exposure; priority journal; rat; serotoninergic nerve cell; stress; Animals; Anxiety; Anxiety Disorders; Brain; C…	English	Article	Scopus
no	maternal	Enayati M., Solati J., Hosseini M.-H., Shahi H.-R., Saki G., Salari A.-A.	Maternal infection during late pregnancy increases anxiety- and depression-like behaviors with increasing age in male offspring	2012	Brain Research Bulletin	10.1016/j.brainresbull.2011.08.015	https://www.scopus.com/inward/record.uri?eid=2-s2.0-84856591762&doi=10.1016%2fj.brainresbull.2011.08.015&partnerID=40&md5=b7ad2b9946f25ed8da058c1a7914ca32	Scientific reports suggest that the exposure to long-term stressors throughout or during late gestation increase anxiety- and depression-like behaviors of offspring in their later life. Moreover, several studies concluded that increasing age correlates with increased anxiety behaviors in humans and rodents. In the present study, we assessed the effects of prenatally administration of equal lipopo…	Anxiety; Corticosterone; Cytokine; Depression; Late pregnancy; Lipopolysaccharide; Maternal infection; Mice	corticosterone; interleukin 1beta; interleukin 6; lipopolysaccharide; tumor necrosis factor alpha; adolescent; age; animal experiment; anxiety; article; controlled study; corticosterone blood level; depression; female; gestation period; infection; long term exposure; male; maternal stress; mouse; nonhuman; perinatal period; priority journal; progeny; third trimester pregnancy; Age Factors; Analys…	English	Article	Scopus
no	maternal	Yee N., Schwarting R.K.W., Fuchs E., Wöhr M.	Increased affective ultrasonic communication during fear learning in adult male rats exposed to maternal immune activation	2012	Journal of Psychiatric Research	10.1016/j.jpsychires.2012.05.010	https://www.scopus.com/inward/record.uri?eid=2-s2.0-84864386984&doi=10.1016%2fj.jpsychires.2012.05.010&partnerID=40&md5=60d403bbec9c017479e04fbd9eeb37cb	Maternal exposure to infection during pregnancy greatly increases the risk of psychopathology in the offspring. In support of clinical findings, rodent models of maternal immune activation (MIA) show that prenatal exposure to pathogens can induce phenotypic changes in the offspring associated with schizophrenia, autism, depression and anxiety. In the current study, we investigated the effects of …	22-kHz; Anxiety; Fear conditioning; Neurodevelopmental disorder; Poly I:C; Ultrasonic vocalizations	polyinosinic polycytidylic acid; animal experiment; article; conditioning; defensive behavior; emotion; fear; female; interpersonal communication; learning; male; nonhuman; prenatal exposure; priority journal; progeny; rat; schizophrenia	English	Article	Scopus
no	maternal	Escobar M., Crouzin N., Cavalier M., Quentin J., Roussel J., Lanté F., Batista-Novais A.R., Cohen-Solal C., De Jesus Ferreira M.-C., Guiramand J., Barbanel G., Vignes M.	Early, time-dependent disturbances of hippocampal synaptic transmission and plasticity after in utero immune challenge	2011	Biological Psychiatry	10.1016/j.biopsych.2011.01.009	https://www.scopus.com/inward/record.uri?eid=2-s2.0-80054946444&doi=10.1016%2fj.biopsych.2011.01.009&partnerID=40&md5=88f6e217152dd20fd4c2cf5e2ee1c4dc	Background: Maternal infection during pregnancy is a recognized risk factor for the occurrence of a broad spectrum of psychiatric and neurologic disorders, including schizophrenia, autism, and cerebral palsy. Prenatal exposure of rats to lipopolysaccharide (LPS) leads to impaired learning and psychotic-like behavior in mature offspring, together with an enduring modification of glutamatergic exci…	CA1; long-term depression (LTD); N-methyl-D-aspartate (NMDA); neurodevelopmental disease; prenatal lipopolysaccharide (LPS); schizophrenia	cyclic AMP dependent protein kinase; lipopolysaccharide; metabotropic receptor; n methyl dextro aspartic acid receptor; adolescent; animal experiment; animal model; article; autism; cerebral palsy; controlled study; infection; learning disorder; long term depression; long term potentiation; mental disease; nerve cell plasticity; neurologic disease; newborn; nonhuman; pregnancy; prenatal exposure;…	English	Article	Scopus
no	maternal	Yee N., Ribic A., de Roo C.C., Fuchs E.	Differential effects of maternal immune activation and juvenile stress on anxiety-like behaviour and physiology in adult rats: No evidence for the "double-hit hypothesis"	2011	Behavioural Brain Research	10.1016/j.bbr.2011.05.040	https://www.scopus.com/inward/record.uri?eid=2-s2.0-79959574574&doi=10.1016%2fj.bbr.2011.05.040&partnerID=40&md5=39eb20cdf46ed8a07b57e2d3c34babdd	Environmental disruptions can influence neurodevelopment during pre- and postnatal periods. Given such a large time window of opportunity for insult, the "double-hit hypothesis" proposes that exposure to an environmental challenge may impact development such that an individual becomes vulnerable to developing a psychopathology, which then manifests upon exposure to a second challenge later in lif…	Anxiety; Depression; Double-hit hypothesis; Juvenile stress; Maternal immune activation; Poly I:C	corticosterone; cytokine; polyinosinic polycytidylic acid; animal behavior; animal experiment; animal model; anxiety; article; body weight; controlled study; corticosterone blood level; disease association; gestational age; immunostimulation; male; maze test; neonatal stress; nonhuman; organ weight; prepulse inhibition; priority journal; protein blood level; rat; Acoustic Stimulation; Adrenal Gla…	English	Article	Scopus
no	other model	Fu X., Lawson M.A., Kelley K.W., Dantzer R.	HIV-1 Tat activates indoleamine 2,3 dioxygenase in murine organotypic hippocampal slice cultures in a p38 mitogen-activated protein kinase-dependent manner	2011	Journal of Neuroinflammation	10.1186/1742-2094-8-88	https://www.scopus.com/inward/record.uri?eid=2-s2.0-79960891129&doi=10.1186%2f1742-2094-8-88&partnerID=40&md5=596a473aaaa668e9aef1d35c5c69c040	Background: We have established that activation of the tryptophan degrading enzyme indoleamine 2,3 dioxygenase (IDO) mediates the switch from cytokine-induced sickness behavior to depressive-like behavior. Because human immunodeficiency virus type 1 (HIV-1) Tat protein causes depressive-like behavior in mice, we investigated its ability to activate IDO in organotypic hippocampal slice cultures (O…		4 (4 fluorophenyl) 2 (4 hydroxyphenyl) 5 (4 pyridyl)imidazole; biochemical marker; gamma interferon; indoleamine 2,3 dioxygenase; inducible nitric oxide synthase; interleukin 6; messenger RNA; mitogen activated protein kinase p38; serotonin transporter; transactivator protein; tumor necrosis factor alpha; gamma interferon; indoleamine 2,3 dioxygenase; inducible nitric oxide synthase; interleukin …	English	Article	Scopus
no	other animals	Romano A., Rubolini D., Caprioli M., Boncoraglio G., Ambrosini R., Saino N.	Sex-Related effects of an immune challenge on growth and begging behavior of barn swallow nestlings	2011	PLoS ONE	10.1371/journal.pone.0022805	https://www.scopus.com/inward/record.uri?eid=2-s2.0-79960783802&doi=10.1371%2fjournal.pone.0022805&partnerID=40&md5=a01dc2c35f6a20cebf018cf84826ba06	Parent-offspring conflicts lead the offspring to evolve reliable signals of individual quality, including parasite burden, which may allow parents to adaptively modulate investment in the progeny. Sex-related variation in offspring reproductive value, however, may entail differential investment in sons and daughters. Here, we experimentally manipulated offspring condition in the barn swallow (Hir…		bacterium lipopolysaccharide; lipopolysaccharide; animal behavior; animal communication; animal experiment; animal model; article; bacterial infection; beak; body growth; child parent relation; controlled study; feather quality; female; fitness; food deprivation; food intake; forelimb; gape coloration; Hirudo rustica; immune response; infection sensitivity; long distance migrant; male; morphologi…	English	Article	Scopus
no	type article	Hale M.W., Shekhar A., Lowry C.A.	Development by environment interactions controlling tryptophan hydroxylase expression	2011	Journal of Chemical Neuroanatomy	10.1016/j.jchemneu.2011.05.002	https://www.scopus.com/inward/record.uri?eid=2-s2.0-79960106666&doi=10.1016%2fj.jchemneu.2011.05.002&partnerID=40&md5=7dc5129e55fa8bca69778b4d9f8a3690	Tryptophan hydroxylase is the rate-limiting enzyme in the biosynthesis of serotonin (5-hydroxytryptamine; 5-HT). Two isoforms of tryptophan hydroxylase, derived from different genes, tph1 and tph2, have been identified. The tph1 isoform is expressed in peripheral tissues, whereas tph2 is brain and neuron-specific. Recent studies suggest that tph2 expression and brain serotonin turnover are upregu…	Dorsal raphe nucleus; Serotonin; Tph1; Tph2; Tryptophan hydroxylase	corticotropin releasing factor; diarylpropionitrile; estrogen receptor beta; lipopolysaccharide; messenger RNA; sex hormone; tryptophan hydroxylase; tryptophan hydroxylase 1; tryptophan hydroxylase 2; unclassified drug; urocortin II; adulthood; anxiety; auditory stimulation; cellular distribution; corticosterone blood level; depression; early life stress; environmental factor; enzyme activity; hu…	English	Review	Scopus
no	no depress	Zelena D., Barna I., Pintér O., Klausz B., Varga J., Makara G.B.	Congenital absence of vasopressin and age-dependent changes in ACTH and corticosterone stress responses in rats	2011	Stress	10.3109/10253890.2011.552991	https://www.scopus.com/inward/record.uri?eid=2-s2.0-79958798589&doi=10.3109%2f10253890.2011.552991&partnerID=40&md5=e7afa44b0c92dc54d07b65158e8f8138	The hypothalamic components of the hypothalamo-pituitary-adrenal axis (HPA) are corticotropin-releasing hormone (CRH) and vasopressin. To test the hypothesis that HPA regulation changes with age, we compared ether and bacterial lipopolysaccharide (LPS) injection induced stress reactions in adult and 10-day-old Brattleboro rats, which naturally lack vasopressin owing to mutation of the gene (di/di…	CBG; corticosterone; ether exposure; LPS; stress hyporesponsive period; V1b antagonist	bacterium lipopolysaccharide; corticosterone; corticotropin; corticotropin releasing factor; nelivaptan; transcortin; vasopressin; vasopressin V1b receptor; adenohypophysis; animal experiment; animal model; article; congenital absence of vasopressin; controlled study; corticosterone blood level; corticosterone release; female; gene mutation; genotype; hormone deficiency; hypothalamus hypophysis a…	English	Article	Scopus
no	no depress	Stolp H.B., Johansson P.A., Habgood M.D., Dziegielewska K.M., Saunders N.R., Ek C.J.	Effects of neonatal systemic inflammation on blood-brain barrier permeability and behaviour in juvenile and adult rats	2011	Cardiovascular Psychiatry and Neurology	10.1155/2011/469046	https://www.scopus.com/inward/record.uri?eid=2-s2.0-79955503301&doi=10.1155%2f2011%2f469046&partnerID=40&md5=79aa292f79faad5cffc158328d7acc36	Several neurological disorders have been linked to inflammatory insults suffered during development. We investigated the effects of neonatal systemic inflammation, induced by LPS injections, on blood-brain barrier permeability, endothelial tight junctions and behaviour of juvenile (P20) and adult rats. LPS-treatment resulted in altered cellular localisation of claudin-5 and changes in ultrastruct…		claudin 5; lipopolysaccharide; sucrose; animal experiment; animal tissue; article; behavior modification; blood brain barrier; brain blood vessel; brain development; cell ultrastructure; cellular distribution; controlled study; darkness; female; inflammation; juvenile animal; light; male; neurologic disease; newborn; nonhuman; permeability; prepulse inhibition; priority journal; rat; tight juncti…	English	Article	Scopus
no	culture	Zhang T., Lu X., Beier F., Feng Q.	Rac1 activation induces tumour necrosis factor-α expression and cardiac dysfunction in endotoxemia	2011	Journal of Cellular and Molecular Medicine	10.1111/j.1582-4934.2010.01095.x	https://www.scopus.com/inward/record.uri?eid=2-s2.0-79957606300&doi=10.1111%2fj.1582-4934.2010.01095.x&partnerID=40&md5=d1764e944bdeb32187d43817ee273390	Induction of tumour necrosis factor-α (TNF-α) expression leads to myocardial depression during sepsis. However, the underlying molecular mechanisms are not fully understood. The aim of this study was to investigate the role of Rac1 in TNF-α expression and cardiac dysfunction during endotoxemia and to determine the involvement of phosphoinositide-3 kinase (PI3K) in lipopolysaccharide (LPS)-induced…	Cardiac dysfunction; Lipopolysaccharide; PI3 kinase; Rac1 GTPase; Sepsis; Tumour necrosis factor-α	lipopolysaccharide; mitogen activated protein kinase 1; mitogen activated protein kinase 3; neuropeptide; phosphatidylinositol 3 kinase; Rac protein; Rac1 protein, mouse; superoxide; tumor necrosis factor alpha; animal; article; biosynthesis; C57BL mouse; drug antagonism; endotoxemia; enzyme activation; genetics; heart disease; metabolism; mouse; mouse mutant; pathology; phosphorylation; sepsis; …	English	Article	Scopus
no	type article	Schmidt M.V., Wang X.-D., Meijer O.C.	Early life stress paradigms in rodents: Potential animal models of depression?	2011	Psychopharmacology	10.1007/s00213-010-2096-0	https://www.scopus.com/inward/record.uri?eid=2-s2.0-79952282112&doi=10.1007%2fs00213-010-2096-0&partnerID=40&md5=9a79aebc1fa8f24388640d4b968ae27d	Rationale: While human depressive illness is indeed uniquely human, many of its symptoms may be modeled in rodents. Based on human etiology, the assumption has been made that depression-like behavior in rats and mice can be modulated by some of the powerful early life programming effects that are known to occur after manipulations in the first weeks of life. Objective: Here we review the evidence…	Animal model; Depression; Early life stress; Stress	dexamethasone; glucocorticoid; lipopolysaccharide; child abuse; child neglect; coping behavior; depression; disease model; drug megadose; early life stress; environmental factor; genetic risk; genotype environment interaction; hormone response; human; maternal behavior; maternal care; maternal deprivation; nonhuman; pathogenesis; postnatal care; priority journal; review; risk factor; rodent; soci…	English	Review	Scopus
no	maternal	Roque S., Oliveira T.G., Nobrega C., Barreira-Silva P., Nunes-Alves C., Sousa N., Palha J.A., Correia-Neves M.	Interplay between depressive-like behavior and the immune system in an animal model of prenatal dexamethasone administration	2011	Frontiers in Behavioral Neuroscience	10.3389/fnbeh.2011.00004	https://www.scopus.com/inward/record.uri?eid=2-s2.0-84855237730&doi=10.3389%2ffnbeh.2011.00004&partnerID=40&md5=758f93306ceb47501c7a7320a85f0e25	Glucocorticoids, namely dexamethasone, are prescribed during late gestation in pregnancies at risk of originating premature newborns, to promote fetal lung maturation. However, adverse early life events have been reported to induce long-lasting changes in the immune and central nervous systems.The accumulating evidence on bidirectional interactions between both systems in psychiatric disorders li…	Behavior; Depression; Dexamethasone; Immunity; Listeria monocytogenes; Prenatal	dexamethasone; interleukin 10; interleukin 6; lipopolysaccharide; animal cell; animal experiment; animal model; animal tissue; article; B lymphocyte; bacterial immunity; CD4+ T lymphocyte; CD8+ T lymphocyte; cell stimulation; controlled study; depression; female; immune system; in vitro study; inflammation; Listeria monocytogenes; listeriosis; male; mare; nonhuman; prenatal drug exposure; protein…	English	Article	Scopus
no	type article	Spencer S.J., Galic M.A., Pittman Q.J.	Neonatal programming of innate immune function	2011	American Journal of Physiology - Endocrinology and Metabolism	10.1152/ajpendo.00516.2010	https://www.scopus.com/inward/record.uri?eid=2-s2.0-78650770359&doi=10.1152%2fajpendo.00516.2010&partnerID=40&md5=cf9b478e8cb2f42242d93ec8a8bd574c	The early life environment can be crucial in influencing the development of an animal's long-term physiology. There is now much evidence to suggest that perinatal challenges to an animal's immune system will result in changes in adult rat behavior, physiology, and molecular pathways following a single inflammatory event during development caused by the bacterial endotoxin lipopolysaccharide (LPS)…	Fever; Hypothalamic-pituitary-adrenal axis; Lipopolysaccharide	cyclooxygenase 2; cytokine; endotoxin; Escherichia coli lipopolysaccharide; interleukin 1 receptor blocking agent; interleukin 10; interleukin 1beta; interleukin 6; prostaglandin E2; toll like receptor 4; tumor necrosis factor alpha; anhedonia; anorexia; bacterial infection; cytokine production; fever; hypothalamus hypophysis adrenal system; immune response; inflammation; innate immunity; neuroim…	English	Review	Scopus
no	culture	Markus T., Hansson S.R., Cronberg T., Cilio C., Wieloch T., Ley D.	β-Adrenoceptor activation depresses brain inflammation and is neuroprotective in lipopolysaccharide-induced sensitization to oxygen-glucose deprivation in organotypic hippocampal slices	2010	Journal of Neuroinflammation	10.1186/1742-2094-7-94	https://www.scopus.com/inward/record.uri?eid=2-s2.0-78650296101&doi=10.1186%2f1742-2094-7-94&partnerID=40&md5=e5e968074d535aad729e9d42e92287e1	Background: Inflammation acting in synergy with brain ischemia aggravates perinatal ischemic brain damage. The sensitizing effect of pro-inflammatory exposure prior to hypoxia is dependent on signaling by TNF-α through TNF receptor (TNFR) 1. Adrenoceptor (AR) activation is known to modulate the immune response and synaptic transmission. The possible protective effect of α ̃ and β ̃AR activation a…		alpha 1 adrenergic receptor; alpha 2 adrenergic receptor; beta 1 adrenergic receptor; beta 2 adrenergic receptor; clonidine; dobutamine; interleukin 6; lipopolysaccharide; monocyte chemotactic protein 1; phenylephrine; propidium iodide; pyroxylin; terbutaline; tumor necrosis factor alpha; tumor necrosis factor receptor 1; tumor necrosis factor receptor 2; alpha 1 adrenergic receptor stimulating a…	English	Article	Scopus
yes	new	Rico J.L.R., Ferraz D.B., Ramalho-Pinto F.J., Morato S.	Neonatal exposure to LPS leads to heightened exploratory activity in adolescent rats	2010	Behavioural Brain Research	10.1016/j.bbr.2010.07.001	https://www.scopus.com/inward/record.uri?eid=2-s2.0-77955845629&doi=10.1016%2fj.bbr.2010.07.001&partnerID=40&md5=eb146d641642250529cc408b4709284e	Although several reports have demonstrated physiological and behavioral changes in adult rats due to neonatal immune challenges, little is known about their effects in adolescence. Since neonatal exposure to lipopolysaccharide (LPS) alters the neural substrates involved in cognitive disorders, we tested the hypothesis that it may also alter the response to novel environments in adolescent rats. A…	Adolescent rat; Elevated plus-maze; Exploratory behavior; Forced swim; Lipopolysaccharide; Neonatal immune challenges; Novel-object; Rearing	Escherichia coli lipopolysaccharide; adolescent; animal behavior; animal experiment; animal model; anxiety; article; controlled study; early life stress; exploratory behavior; forced swimming test; immunostimulation; impulsiveness; locomotion; male; maze test; newborn; nonhuman; open field test; priority journal; rat; rearing; Analysis of Variance; Animals; Anxiety; Behavior, Animal; Exploratory …	English	Article	Scopus
no	maternal	Bitanihirwe B.K., Peleg-Raibstein D., Mouttet F., Feldon J., Meyer U.	Late prenatal immune activation in mice leads to behavioral and neurochemical abnormalities relevant to the negative symptoms of schizophrenia	2010	Neuropsychopharmacology	10.1038/npp.2010.129	https://www.scopus.com/inward/record.uri?eid=2-s2.0-77957986357&doi=10.1038%2fnpp.2010.129&partnerID=40&md5=2e4440b24e15cfe645bed310783c84b1	Based on the human epidemiological association between prenatal infection and higher risk of schizophrenia, a number of animal models have been established to explore the long-term brain and behavioral consequences of prenatal immune challenge. Accumulating evidence suggests that the vulnerability to specific forms of schizophrenia-related abnormalities is critically influenced by the precise tim…	anhedonia; behavioral/cognitive flexibility; dopamine; glutamate; prefrontal cortex; social interaction	4 aminobutyric acid; apomorphine; aspartic acid; dopamine; glutamic acid; polyinosinic polycytidylic acid; serotonin; taurine; anhedonia; animal experiment; animal model; animal tissue; article; behavior change; controlled study; female; high performance liquid chromatography; hippocampus; immunoreactivity; latent inhibition; locomotion; male; mouse; negative syndrome; neurochemistry; nonhuman; p…	English	Article	Scopus
no	maternal	Desbonnet L., Garrett L., Clarke G., Kiely B., Cryan J.F., Dinan T.G.	Effects of the probiotic Bifidobacterium infantis in the maternal separation model of depression	2010	Neuroscience	10.1016/j.neuroscience.2010.08.005	https://www.scopus.com/inward/record.uri?eid=2-s2.0-77957142793&doi=10.1016%2fj.neuroscience.2010.08.005&partnerID=40&md5=8f9084d2c7d1afadfc60378a3263c793	The concept that intestinal microbial composition not only affects the health of the gut, but also influences centrally-mediated systems involved in mood, is supported by a growing body of literature. Despite the emergent interest in brain-gut communication and its possible role in the pathogenesis of psychiatric disorders such as depression, particularly subtypes with accompanying gastrointestin…	Bifidobacteria; Cytokines; Depression; Forced swim test; Maternal separation; Probiotic	citalopram; corticosterone; corticotropin releasing factor; cytokine; interleukin 6; messenger RNA; monoamine; noradrenalin; probiotic agent; tryptophan; vasopressin; adult animal; amygdaloid nucleus; animal experiment; animal model; animal tissue; article; Bifidobacterium longum infantis; blood sampling; body weight; controlled study; corticosterone blood level; cytokine release; depression; dru…	English	Article	Scopus
yes		Lucchina L., Carola V., Pitossi F., Depino A.M.	Evaluating the interaction between early postnatal inflammation and maternal care in the programming of adult anxiety and depression-related behaviors	2010	Behavioural Brain Research	10.1016/j.bbr.2010.04.032	https://www.scopus.com/inward/record.uri?eid=2-s2.0-77953363512&doi=10.1016%2fj.bbr.2010.04.032&partnerID=40&md5=9ff941db47e353800c90f77b227a3d66	The perinatal development of the nervous system is influenced by different external and internal stimuli. Previous data show that maternal care and perinatal inflammation can induce long-term changes in anxiety- and depression-related behavior. Our hypothesis is that both maternal care and perinatal inflammation act through interacting biological pathways to program adult behavior. To evaluate th…	Anxiety behavior; Depression behavior; F1 hybrids; Maternal care; Postnatal inflammation; Principal component analysis; Programming of adult behavior	bacterium lipopolysaccharide; corticosterone; adulthood; animal experiment; animal model; anxiety; article; attention; controlled study; coping behavior; depression; desensitization; developmental stage; female; inflammation; maternal behavior; maternal care; mother child relation; mouse; newborn; nonhuman; pedigree; perinatal period; priority journal; validation process; Aging; Animals; Animals,…	English	Article	Scopus
yes		Kentner A.C., McLeod S.A., Field E.F., Pittman Q.J.	Sex-dependent effects of neonatal inflammation on adult inflammatory markers and behavior	2010	Endocrinology	10.1210/en.2009-1101	https://www.scopus.com/inward/record.uri?eid=2-s2.0-77954496499&doi=10.1210%2fen.2009-1101&partnerID=40&md5=ba11936531db9227cfc957bede6800d2	Inflammatory molecules, such as cyclooxygenase (COX), a prostaglandin synthetic enzyme, have been identified as a marker of depressive symptomology. Previously, we have observe delevated basal COX-2 expression in the hypothalamus of adult male rats treated neonatally with lipopolysaccharide (LPS), which might suggest a phenotype for disrupted hedonic behavior, asymptomof depression. However, COX-…		biological marker; cyclooxygenase 2; interleukin 6; lipopolysaccharide; sucrose; cyclooxygenase 2; interleukin 6; lipopolysaccharide; adulthood; anhedonia; animal experiment; article; blood level; concentration (parameters); controlled study; dissociation; enzyme linked immunosorbent assay; estrus cycle; female; fluid intake; hypothalamus; inflammation; male; neonatal inflammation; nonhuman; prio…	English	Article	Scopus
no	other model	Silveira P.P., Portella A.K., Assis S.A.C.N., Nieto F.B., Diehl L.A., Crema L.M., Peres W., Costa G., Scorza C., Quillfeldt J.A., Lucion A.B., Dalmaz C.	Early life experience alters behavioral responses to sweet food and accumbal dopamine metabolism	2010	International Journal of Developmental Neuroscience	10.1016/j.ijdevneu.2009.08.018	https://www.scopus.com/inward/record.uri?eid=2-s2.0-74849123448&doi=10.1016%2fj.ijdevneu.2009.08.018&partnerID=40&md5=0c5597c2b30ea68a82d449756c5cb8e6	Neonatal handling in rats persistently alters behavioral parameters and responses to stress. Such animals eat more sweet food in adult life, without alterations in lab chow ingestion. Here, we show that neonatally handled rats display greater incentive salience to a sweet reward in a runway test; however they are less prone to conditioned place preference and show less positive hedonic reactions …	Conditioned place preference; Dopamine; Methylphenidate; Neonatal handling; Nucleus accumbens; Taste reactivity	3,4 dihydroxyphenylacetic acid; dopamine; homovanillic acid; methylphenidate; noradrenalin; sucrose; animal behavior; animal experiment; animal food; animal tissue; article; behavior change; controlled study; dopamine metabolism; early life stress; feeding behavior; female; food intake; male; maternal care; newborn; newborn care; nonhuman; nucleus accumbens; open field test; place preference; pri…	English	Article	Scopus
no	culture	Wang Y., Lawson M.A., Dantzer R., Kelley K.W.	LPS-induced indoleamine 2,3-dioxygenase is regulated in an interferon-γ-independent manner by a JNK signaling pathway in primary murine microglia	2010	Brain, Behavior, and Immunity	10.1016/j.bbi.2009.06.152	https://www.scopus.com/inward/record.uri?eid=2-s2.0-72649104599&doi=10.1016%2fj.bbi.2009.06.152&partnerID=40&md5=8eef85d6d2d157cd130b8ffb05e36abe	Inflammation-induced activation of the tryptophan catabolizing enzyme indoleamine 2,3-dioxygenase (IDO) causes depressive-like behavior in mice following acute activation of the innate immune system by lipopolysaccharide (LPS). Here we investigated the mechanism of IDO expression induced by LPS in primary cultures of microglia derived from neonatal C57BL/6J mice. LPS (10 ng/ml) induced IDO transc…	c-Jun-N-terminal kinase; Indoleamine 2,3-dioxygenase; Lipopolysaccharide; Neuroinflammation; Primary microglia	anthra[1,9 cd]pyrazol 6(2h) one; gamma interferon; indoleamine 2,3 dioxygenase; interleukin 6; kynurenine; lipopolysaccharide; stress activated protein kinase; tumor necrosis factor alpha; animal cell; article; controlled study; cytokine production; cytokine release; depression; enzyme activity; gene expression; inflammation; microglia; mouse; newborn; nonhuman; priority journal; protein phosphor…	English	Article	Scopus
no	other model	Clarke G., O'Mahony S.M., Hennessy A.A., Ross P., Stanton C., Cryan J.F., Dinan T.G.	Chain reactions: Early-life stress alters the metabolic profile of plasma polyunsaturated fatty acids in adulthood	2009	Behavioural Brain Research	10.1016/j.bbr.2009.07.008	https://www.scopus.com/inward/record.uri?eid=2-s2.0-70349301361&doi=10.1016%2fj.bbr.2009.07.008&partnerID=40&md5=8f4781bf027a5cc3d9cb8f729f7db2d1	The rat maternal separation paradigm can be used to examine the biological consequences of early-life stress. Immunomodulatory polyunsaturated fatty acids (PUFAs) have recently attracted attention in the study of stress-related disorders. We established the plasma PUFA profile of maternally separated rodents compared to controls. Our results identify a proinflammatory PUFA profile as a persistent…	Animal model; Arachidonic acid; Depression; Gas chromatography; Maternal separation; Stress	polyunsaturated fatty acid; animal experiment; article; controlled study; early life stress; fatty acid blood level; fatty acid metabolism; male; maternal deprivation; nonhuman; priority journal; Aging; Animals; Arachidonic Acid; Disease Models, Animal; Fatty Acids, Omega-3; Fatty Acids, Omega-6; Fatty Acids, Unsaturated; Male; Maternal Deprivation; Random Allocation; Rats; Rats, Sprague-Dawley; …	English	Article	Scopus
no	other model	Avitsur R., Sheridan J.F.	Neonatal stress modulates sickness behavior	2009	Brain, Behavior, and Immunity	10.1016/j.bbi.2009.05.056	https://www.scopus.com/inward/record.uri?eid=2-s2.0-70349112989&doi=10.1016%2fj.bbi.2009.05.056&partnerID=40&md5=396c58957af8665252603d39f624e247	The quality of the early environment, especially during the neonatal period, influences the development of individual differences in resistance to stress and illness in adulthood. A previous study demonstrated that neonatal stress augmented proinflammatory cytokine expression and viral replication in influenza virus-infected adult mice. The goal of the following study was to examine the lifelong …	Influenza virus; Lipopolysaccharide; Maternal separation; Mice; Sickness behavior	lipopolysaccharide; sucrose; animal behavior; animal experiment; animal model; anorexia; article; controlled study; disease predisposition; female; food intake; illness behavior; immune response; immunoregulation; infection sensitivity; influenza; Influenza virus; innate immunity; male; maternal deprivation; mouse; neonatal stress; newborn; nonhuman; perinatal period; priority journal; weight cha…	English	Article	Scopus
no	other model	Li X.-Q., Cao W., Li T., Zeng A.-G., Hao L.-L., Zhang X.-N., Mei Q.-B.	Amlodipine inhibits TNF-α production and attenuates cardiac dysfunction induced by lipopolysaccharide involving PI3K/Akt pathway	2009	International Immunopharmacology	10.1016/j.intimp.2009.04.010	https://www.scopus.com/inward/record.uri?eid=2-s2.0-67649398797&doi=10.1016%2fj.intimp.2009.04.010&partnerID=40&md5=520877c0d3192ddf4d92dde4ed91ced7	Calcium channel blockers (CCBs) are widely used in the therapy of cardiovascular diseases. Recent studies have shown that several CCBs exerted distinct anti-inflammatory effect in myocardial dysfunction models. The purpose of the present study was to evaluate therapeutic effect and possible mechanism of action of amlodipine, one of the widely used CCBs, on rat cardiac dysfunction during sepsis in…	Amlodipine; Cardiomyocyte; Inducible nitric oxide synthase (iNOS); Phosphatidylinositiol 3-kinase (PI3K); Tumor necrosis factor-α (TNF-α)	2 morpholino 8 phenylchromone; amlodipine; I kappa B alpha; inducible nitric oxide synthase; lipopolysaccharide; phosphatidylinositol 3 kinase; protein kinase B; tumor necrosis factor alpha; wortmannin; animal cell; animal experiment; animal model; animal tissue; article; blood sampling; controlled study; cytokine production; cytokine release; drug blood level; drug mechanism; endotoxemia; enzyme…	English	Article	Scopus
no	other model	Yuan H., Perry C.N., Huang C., Iwai-Kanai E., Carreira R.S., Glembotski C.C., Gottlieb R.A.	LPS-induced autophagy is mediated by oxidative signaling in cardiomyocytes and is associated with cytoprotection	2009	American Journal of Physiology - Heart and Circulatory Physiology	10.1152/ajpheart.01051.2008	https://www.scopus.com/inward/record.uri?eid=2-s2.0-61949346360&doi=10.1152%2fajpheart.01051.2008&partnerID=40&md5=57b0c9a39f70c9b87a092741dc0fa5a4	Bacterial endotoxin lipopolysaccharide (LPS) is responsible for the multiorgan dysfunction that characterizes septic shock and is causal in the myocardial depression that is a common feature of endotoxemia in patients. In this setting the myocardial dysfunction appears to be due, in part, to the production of proinflammatory cytokines. A line of evidence also indicates that LPS stimulates autopha…	Green fluorescent protein- Microtubule-associated protein light chain 3; Hl-1 cardiac myocyte; Lipopolysaccharide; Oxidative stress	acetylcysteine; glutathione; hydrogen peroxide; lipopolysaccharide; mitogen activated protein kinase p38; nitric oxide; nitric oxide synthase; rapamycin; reactive oxygen metabolite; tumor necrosis factor alpha; tyrphostin; 4 (4 fluorophenyl) 2 (4 methylsulfinylphenyl) 5 (4 pyridyl)imidazole; acetylcysteine; AG 127; antioxidant; enzyme inhibitor; imidazole derivative; lipopolysaccharide; n(g) meth…	English	Article	Scopus
no	maternal	Pirianov G., Waddington S.N., Lindström T.M., Terzidou V., Mehmet H., Bennett P.R.	The cyclopentenone 15-deoxy-δ12,14-prostaglandin J 2 delays lipopolysaccharide-induced preterm delivery and reduces mortality in the newborn mouse	2009	Endocrinology	10.1210/en.2008-1178	https://www.scopus.com/inward/record.uri?eid=2-s2.0-59749094580&doi=10.1210%2fen.2008-1178&partnerID=40&md5=d79eb20668a686018185261a95ae107d	Intrauterine infection is a common trigger for preterm birth and is also a risk factor for the subsequent development of neurodevelopmental abnormalities in the neonate. Bacterial lipopoly- saccharide(LPS) binds to toll-like receptor-4(TLR-4) to activate proinflammatory signaling pathways, which are implicated in both preterm delivery and antenatal brain injury. The transcription factor nuclear f…		cyclooxygenase 2; cyclopentenone 15 deoxy delta 12,14 prostaglandin j2; cytosolic phospholipase A2; lipopolysaccharide; prostaglandin J2; unclassified drug; animal experiment; animal model; article; controlled study; drug effect; female; fetus mortality; in vitro study; mouse; myometrium; nonhuman; pregnancy outcome; premature labor; priority journal; upregulation; Western blotting; Animals; Anim…	English	Article	Scopus
no	other model	O'Mahony S.M., Marchesi J.R., Scully P., Codling C., Ceolho A.-M., Quigley E.M.M., Cryan J.F., Dinan T.G.	Early Life Stress Alters Behavior, Immunity, and Microbiota in Rats: Implications for Irritable Bowel Syndrome and Psychiatric Illnesses	2009	Biological Psychiatry	10.1016/j.biopsych.2008.06.026	https://www.scopus.com/inward/record.uri?eid=2-s2.0-58149291318&doi=10.1016%2fj.biopsych.2008.06.026&partnerID=40&md5=0b770a31d17bac7f9f5becfabfdb2285	Background: Adverse early life events are associated with a maladaptive stress response system and might increase the vulnerability to disease in later life. Several disorders have been associated with early life stress, ranging from depression to irritable bowel syndrome. This makes the identification of the neurobiological substrates that are affected by adverse experiences in early life invalu…	Animal model; brain-gut axis; early life stress; IBS; maternal separation; psychiatric illness	corticosterone; animal experiment; animal model; article; behavior; behavior change; behavioral science; corticosterone blood level; immune response; immunity; irritable colon; life event; mental disease; nonhuman; priority journal; sensation; sensitivity analysis; stress; Animals; Animals, Newborn; Colon; Corticosterone; Cytokines; DNA, Bacterial; Electrophoresis, Polyacrylamide Gel; Feces; Flow…	English	Article	Scopus
no	maternal	Kohman R.A., Tarr A.J., Day C.E., McLinden K.A., Boehm G.W.	Influence of prenatal stress on behavioral, endocrine, and cytokine responses to adulthood bacterial endotoxin exposure	2008	Behavioural Brain Research	10.1016/j.bbr.2008.06.004	https://www.scopus.com/inward/record.uri?eid=2-s2.0-48749100173&doi=10.1016%2fj.bbr.2008.06.004&partnerID=40&md5=c061e96cfee8b824a70dc2cc063cc853	Prior research suggests that prenatal stress, among other effects, can lead to hyper-reactivity of the offspring's hypothalamic-pituitary-adrenal (HPA) axis and alterations in immune function. These stress-induced changes have been linked to a greater propensity to develop depression or anxiety disorders. Furthermore, prenatally stressed offspring may be more susceptible to certain diseases. The …	Anxiety; Corticosterone; Gender; Hippocampus; IL-1β; Learning; LPS; Sickness behavior	bacterium lipopolysaccharide; endotoxin; interleukin 1beta; adolescent; animal experiment; animal model; anxiety; article; avoidance behavior; controlled study; cytokine release; female; gender; hypothalamus hypophysis adrenal system; illness behavior; immobilization stress; immunoreactivity; learning; male; maternal behavior; maternal care; maternal stress; mouse; newborn; nonhuman; postnatal de…	English	Article	Scopus
no	other model	Moniotte S., Belge C., Sekkali B., Massion P.B., Rozec B., Dessy C., Balligand J.-L.	Sepsis is associated with an upregulation of functional β3 adrenoceptors in the myocardium	2007	European Journal of Heart Failure	10.1016/j.ejheart.2007.10.006	https://www.scopus.com/inward/record.uri?eid=2-s2.0-36349033075&doi=10.1016%2fj.ejheart.2007.10.006&partnerID=40&md5=b077ba5155ca06523b7e3e5fabdc9515	Objective: To analyze the implication of the β3-adrenoceptor (β3-AR) pathway in human septic myocardium and a murine model of sepsis, a condition associated with myocardial depression. Methods and results: β3-AR and eNOS protein abundance were increased (332 ± 66.4% and 218 ± 39.3; P < 0.05) in hearts from septic patients. The effect of BRL37344, a β3-AR-preferential agonist, was analyzed by vide…	Adrenergic; Beta; Cytokines; Myocardial contraction; Nitric oxide synthase; Pharmacology; Receptors	4 [2 [[2 (3 chlorophenyl) 2 hydroxyethyl]amino]propyl]phenoxyacetic acid; beta 3 adrenergic receptor; beta adrenergic receptor blocking agent; calcium antagonist; catecholamine; digitalis; dipeptidyl carboxypeptidase inhibitor; diuretic agent; endothelial nitric oxide synthase; lipopolysaccharide; n(g) nitroarginine methyl ester; adult; aged; animal tissue; article; beta adrenergic stimulation; c…	English	Article	Scopus
no	other animals	Orellana R.A., Jeyapalan A., Escobar J., Frank J.W., Nguyen H.V., Suryawan A., Davis T.A.	Amino acids augment muscle protein synthesis in neonatal pigs during acute endotoxemia by stimulating mTOR-dependent translation initiation	2007	American Journal of Physiology - Endocrinology and Metabolism	10.1152/ajpendo.00146.2007	https://www.scopus.com/inward/record.uri?eid=2-s2.0-36148986424&doi=10.1152%2fajpendo.00146.2007&partnerID=40&md5=ce2b29ca2545be2056a5548573cdd3b1	In skeletal muscle of adults, sepsis reduces protein synthesis by depressing translation initiation and induces resistance to branched-chain amino acid stimulation. Normal neonates maintain a high basal muscle protein synthesis rate that is sensitive to amino acid stimulation. In the present study, we determined the effect of amino acids on protein synthesis in skeletal muscle and other tissues i…	Eukaryotic initiation factor 4G; Growth; Mammalian target of rapamycin; Ribosomal protein S6 kinase; Sepsis	amino acid; bacterium lipopolysaccharide; glucose; initiation factor 4E; initiation factor 4E binding protein 1; initiation factor 4G; insulin; liver protein; mammalian target of rapamycin; muscle protein; S6 kinase; animal experiment; animal model; animal tissue; article; controlled study; diaphragm muscle; diet restriction; endotoxemia; feeding; gastrocnemius muscle; glucose blood level; heart …	English	Article	Scopus
no	culture	Shen E., Fan J., Chen R., Yee S.-P., Peng T.	Phospholipase Cγ1 signalling regulates lipopolysaccharide-induced cyclooxygenase-2 expression in cardiomyocytes	2007	Journal of Molecular and Cellular Cardiology	10.1016/j.yjmcc.2007.06.007	https://www.scopus.com/inward/record.uri?eid=2-s2.0-34548133145&doi=10.1016%2fj.yjmcc.2007.06.007&partnerID=40&md5=f32fbbfb15fd170b7c8c59550a824141	Lipopolysaccharide (LPS) induces cyclooxygenase-2 (COX-2) expression in cardiomyocytes, which plays a role in myocardial depression during endotoxemia. The purpose of this study was to investigate the role of phosphatidylinositol (PI)-phospholipase Cγ1 (PLCγ1) in cardiac COX-2 expression in vitro and in vivo. In cultured mouse neonatal cardiomyocytes, LPS increased PLCγ1 phosphorylation and COX-2…	Cyclooxygenase-2; Gene regulation; Lipopolysaccharide; PLCγ1; Signal transduction	1 [[6 (3 methoxyestra 1,3,5(10) trien 17beta yl)amino]hexyl] 1h pyrrole 2,5 dione; 1 [[6 (3 methoxyestra 1,3,5(10) trien 17beta yl)amino]hexyl] 2,5 pyrrolidinedione; cyclooxygenase 2; lipopolysaccharide; messenger RNA; mitogen activated protein kinase; mitogen activated protein kinase 1; mitogen activated protein kinase 3; phosphatidylinositol; phospholipase C gamma1; protein tyrosine kinase; sma…	English	Article	Scopus
no	language	Tejkalová H., Jelínek F., Klaschka J., Koukolík F., Matěj R., Šťastný F.	Neonatal immune stimulation and psychosis-like behaviour in adult rats [Neonatální imunitní podnět a psychóze podobné chování u dospělého potkana]	2006	Psychiatrie		https://www.scopus.com/inward/record.uri?eid=2-s2.0-35148853257&partnerID=40&md5=e0738278d6256db700746f0ef365ca41	Many epidemiologic studies have documented a risk of schizophrenia with the appearance of maternal infection during pregnancy. Dysregulation of the brain development induced by immune activation (overproduction of pro-inflammatory cytokines) has changed the program of neuronal apoptosis and synaptic pathology. Animal model of perinatal infection was based on systemic administration of bacterial a…	Animal model; Lipopolysacharid; Microglia; Prepulse inhibition; Schizophrenia		Czech	Article	Scopus
no	other model	Tanimoto K., Saito Y., Hamanaka I., Kuwahara K., Harada M., Takahashi N., Kawakami R., Nakagawa Y., Nakanishi M., Adachi Y., Shirakami G., Fukuda K., Yoshimura A., Nakao K.	SOCS1/JAB likely mediates the protective effect of cardiotrophin-1 against lipopolysaccharide-induced left ventricular dysfunction in vivo	2005	Circulation Journal	10.1253/circj.69.1412	https://www.scopus.com/inward/record.uri?eid=2-s2.0-27644552147&doi=10.1253%2fcircj.69.1412&partnerID=40&md5=aca9072c246184a3088ebd22ef38193b	Background: Suppressor of cytokine signaling 1 (SOCS1) is a negative regulator of cytokine signaling whose expression is induced in the rat heart by cardiotrophin-1 (CT-1). Sepsis-induced myocardial depression results from the expression of inducible nitric oxide synthase (iNOS) evoked by inflammatory cytokines. Methods and Results: The effect of CT-1 on lipopolysaccharide (LPS)-induced cardiac d…	Cardiotrophin-1; Lipopolysaccharide; Sepsis; SOCS1/JAB	cardiotrophin 1; inducible nitric oxide synthase; interferon; lipopolysaccharide; STAT1 protein; STAT3 protein; suppressor of cytokine signaling 1; tumor necrosis factor; animal cell; animal experiment; article; controlled study; genetic transfection; heart left ventricle function; heart muscle cell; heart protection; in vivo culture; male; nonhuman; protein expression; protein phosphorylation; r…	English	Article	Scopus
yes	new	Spencer S.J., Heida J.G., Pittman Q.J.	Early life immune challenge - Effects on behavioural indices of adult rat fear and anxiety	2005	Behavioural Brain Research	10.1016/j.bbr.2005.06.032	https://www.scopus.com/inward/record.uri?eid=2-s2.0-25144463897&doi=10.1016%2fj.bbr.2005.06.032&partnerID=40&md5=7c52c6e43572bd577f754d2d8614401b	Neonatal exposure to an immune challenge has been shown to alter many facets of adult physiology including fever responses to a similar infection. However, there is a paucity of information regarding its effects on adult behaviours. Male Sprague-Dawley rats were administered a single injection of the bacterial endotoxin lipopolysaccharide (LPS) at 14 days old and were compared, when they reached …	Behaviour; Elevated plus maze; Immune challenge; Lipopolysaccharide; Neonatal; Open field; Porsolt's forced swim	bacterium lipopolysaccharide; endotoxin; sodium chloride; adulthood; animal behavior; animal experiment; anxiety; article; controlled study; exploratory behavior; fear; forced swimming test; immunostimulation; male; maze test; newborn period; nonhuman; open field test; priority journal; rat; task performance; Aging; Analysis of Variance; Animals; Animals, Newborn; Anxiety; Critical Period (Psycho…	English	Article	Scopus
no	culture	Peng T., Lu X., Feng Q.	Pivotal role of gp91phox-containing NADH oxidase in lipopolysaccharide-induced tumor necrosis factor-α expression and myocardial depression	2005	Circulation	10.1161/01.CIR.0000160366.50210.E9	https://www.scopus.com/inward/record.uri?eid=2-s2.0-17144420116&doi=10.1161%2f01.CIR.0000160366.50210.E9&partnerID=40&md5=a59cfff3baa7233f3a38b39bf67b7860	Background - Lipopolysaccharide (LPS) induces cardiomyocyte tumor necrosis factor-α (TNF-α) production, which is responsible for myocardial depression during sepsis. The aim of this study was to investigate the role of gp91phox-containing NADH oxidase signaling in cardiomyocyte TNF-α expression and myocardial dysfunction induced by LPS. Methods and Results - In cultured mouse neonatal cardiomyocy…	Hormones; Lipids; Myocardial infarction; Myocytes	acetylcysteine; apocynin; dimethylthiourea; lipopolysaccharide; mitogen activated protein kinase 1; mitogen activated protein kinase 3; mitogen activated protein kinase p38; reduced nicotinamide adenine dinucleotide dehydrogenase; superoxide; tempol; tumor necrosis factor alpha; Cybb protein, mouse; lipopolysaccharide; membrane protein; mitogen activated protein kinase 3; mitogen activated protei…	English	Article	Scopus
no	type article	Hriscu M.L.	Modulatory factors of circadian phagocytic activity	2005	Annals of the New York Academy of Sciences	10.1196/annals.1356.032	https://www.scopus.com/inward/record.uri?eid=2-s2.0-32244443061&doi=10.1196%2fannals.1356.032&partnerID=40&md5=867d964e531cb253fd21cc5a20518677	Basal phagocytosis of neutrophils, a crucial component of non-specific immunity, is an eminently circadian parameter. In mice and rats, rates of phagocytosis peak in the second half of the dark span. A lipopolysaccharide- induced phagocytic response challenged in this period appears the most significant in amplitude and duration. Neonatal administration in rats of the neurotoxic agent monosodium …	Adherence; AHA; Arcuate nucleus; Circadian rhythms; Constant light; Melatonin; Monosodium glutamate; Neutrophils; Phagocytic response; Phagocytosis; SCN	alcohol; glutamate sodium; lipopolysaccharide; melatonin; neurotoxin; animal cell; animal experiment; arcuate nucleus; cell destruction; circadian rhythm; conference paper; controlled study; darkness; hypothalamus; leukocyte adherence; light exposure; lymphocyte count; mouse; neutrophil; neutrophil count; nonhuman; oscillation; phagocytosis; pinealectomy; rat; Animalia	English	Conference Paper	Scopus
no	other model	Delfino D., Cusumano V.V., Tomasello F., Cusumano V.	Beneficial effects of antibacterial peptide PR-39 in a neonatal murine model of endotoxic shock	2004	New Microbiologica		https://www.scopus.com/inward/record.uri?eid=2-s2.0-11844283939&partnerID=40&md5=0481457a77481f753fb2f7f5757d92d2	The lethal effects occurring in neonatal (<24-h old) BALB/c mice after challenge with E.coli lipopolysacchande (LPS) were significantly counteracted by pretreatment with antibacterial peptide PR-39. Neonatal mice protection was probably related to the depressive effect of PR-39 on production of TNF-α, known to be the major mediator of the lethal effects of neonatal endotoxic shock. Indeed, TNF-α …	LPS; Neonatal shock; Peptide PR-39; TNF-α prevention	bacterium lipopolysaccharide; pr 39; tumor necrosis factor alpha; tumor necrosis factor alpha antibody; animal model; antibacterial activity; article; controlled study; Escherichia coli; lethality; mouse; newborn; nonhuman; septic shock; Animals; Animals, Newborn; Anti-Bacterial Agents; Antimicrobial Cationic Peptides; Disease Models, Animal; Escherichia coli; Lipopolysaccharides; Mice; Mice, Inb…	English	Article	Scopus
no	other animals	Orellana R.A., Kimball S.R., Nguyen H.V., Bush J.A., Suryawan A., Thivierge M.C., Jefferson L.S., Davis T.A.	Regulation of Muscle Protein Synthesis in Neonatal Pigs during Prolonged Endotoxemia	2004	Pediatric Research	10.1203/01.PDR.0000110526.02282.F3	https://www.scopus.com/inward/record.uri?eid=2-s2.0-1242342185&doi=10.1203%2f01.PDR.0000110526.02282.F3&partnerID=40&md5=e7b7c2e45b57a95abe128ddad1a493ed	In adults, protein synthesis in skeletal muscle is reduced by as much as 50% after a septic challenge, and is associated with repression of translation initiation. Neonates are highly anabolic and their muscle protein synthesis rates are elevated and uniquely sensitive to amino acid and insulin stimulation. In the present study, neonatal piglets were infused with Endotoxin (lipopolysaccharide, LP…		amino acid; endotoxin; glucose; initiation factor; initiation factor 4G; insulin; lipopolysaccharide; messenger RNA; muscle protein; ribosome protein; transfer RNA; tumor necrosis factor alpha; amino acid analysis; animal cell; animal experiment; animal model; animal tissue; article; biosynthesis; controlled study; disease association; endotoxemia; glycolysis; insulin release; kidney; liver; newb…	English	Article	Scopus
no	other model	Ravindranath T.M., Goto M., Bakr S., Ramasamy R.	LPS-induced changes in myocardial markers in neonatal rats	2003	Biology of the Neonate	10.1159/000073641	https://www.scopus.com/inward/record.uri?eid=2-s2.0-0242384934&doi=10.1159%2f000073641&partnerID=40&md5=25bffc4fe9ae2228e5e82bd93b96e8e7	Lipopolysaccharide (LPS) produces varied systemic metabolic effects. We studied the effects of LPS on the cardiac fatty acid profile and its relationship to energy metabolism and inflammatory mediators that included TNF-α and nitric oxide synthase (NOS) in 10-day-old neonatal rat pups. Rat pups received an i.p. injection of LPS after a 4-hour starvation period, followed by collection of blood and…	Cardiac lipid metabolism; Cardiac redox state; Neonatal endotoxic shock; Rat pups; TNF-α	biological marker; fatty acid; heart enzyme; lipopolysaccharide; nitric oxide synthase; tumor necrosis factor alpha; animal model; animal tissue; article; comparative study; controlled study; energy metabolism; fatty acid blood level; heart failure; hyperlactatemia; hypoglycemia; inflammation; mediator release; newborn; nonhuman; oxidation reduction state; priority journal; rat; rat strain; septi…	English	Article	Scopus
no	other model	Olsson A., Kayhan G., Lagercrantz H., Herlenius E.	IL-1β depresses respiration and anoxic survival via a prostaglandin-dependent pathway in neonatal rats	2003	Pediatric Research	10.1203/01.PDR.0000076665.62641.A2	https://www.scopus.com/inward/record.uri?eid=2-s2.0-0042970209&doi=10.1203%2f01.PDR.0000076665.62641.A2&partnerID=40&md5=bb35c4ca8baeca6082d66734def567b3	IL-1β has been proposed to be an important mediator linking infection, apnea, and sudden infant death syndrome. We hypothesized that IL-1β acts in this capacity by depressing brainstem respiratory neurons via a prostaglandin-dependent pathway. For studying the effects of IL-1β on respiration as well as the mechanism underlying its actions, 7-d-old rats received an initial injection (i.p.) of NaCl…		indometacin; interleukin 1beta; lipopolysaccharide; prostaglandin E2; recombinant interleukin 1beta; sodium chloride; animal experiment; animal model; animal tissue; anoxia; article; brain stem; breathing; controlled study; female; male; nonhuman; plethysmography; priority journal; protein function; rat; respiration depression; respiratory nerve cell; resuscitation; spinal cord; survival; Animals…	English	Article	Scopus
no	culture	Maekawa S., Aibiki M., Si Q.-S., Nakamura Y., Shirakawa Y., Kataoka K.	Differential effects of lowering culture temperature on mediator release from lipopolysaccharide-stimulated neonatal rat microglia	2002	Critical Care Medicine	10.1097/00003246-200212000-00014	https://www.scopus.com/inward/record.uri?eid=2-s2.0-0036884011&doi=10.1097%2f00003246-200212000-00014&partnerID=40&md5=15b4b29a9359b5c62fd7841848d980d6	Objective: Therapeutic moderate hypothermia has the potential for neuronal protection against brain injury. Microglia, a type of immune-related cell in the brain, may play a certain role in neuronal damage subsequent to injury. We examined the effects of culture temperature changes from 37°C to 33°C or 30°C on mediator release, including nitric oxide, interleukin-6, and tumor necrosis factor-α fr…	Lipopolysaccharide; Mediator; Microglia; Temperature reduction	interleukin 6; lipopolysaccharide; nitric oxide; nitrite; tumor necrosis factor alpha; interleukin 6; lipopolysaccharide; nitric oxide; tumor necrosis factor alpha; animal cell; animal tissue; article; brain injury; cell activation; cell stimulation; cell structure; controlled study; cytokine production; enzyme linked immunosorbent assay; induced hypothermia; mediator release; microglia; nerve ce…	English	Article	Scopus
no	culture	Wright G., Singh I.S., Hasday J.D., Farrance I.K., Hall G., Cross A.S., Rogers T.B.	Endotoxin stress-response in cardiomyocytes: NF-κB activation and tumor necrosis factor-α expression	2002	American Journal of Physiology - Heart and Circulatory Physiology	10.1152/ajpheart.00256.2001	https://www.scopus.com/inward/record.uri?eid=2-s2.0-0036087324&doi=10.1152%2fajpheart.00256.2001&partnerID=40&md5=816e890a297f8a906d8b474afe803365	Although tumor necrosis factor (TNF)-α is implicated in numerous cardiac pathologies, the intracellular events leading to its production by heart cells are largely unknown. The goal of the present study was to identify the role of the transcription factor nuclear factor (NF)-κB in this process. Among the many inducers of TNF-α expression in myeloid cells, only lipopoly-saccharide (LPS) led to its…	Cytokine production; Interleukin-1β; Lipopolysaccharide; Nuclear factor-κb	benzyloxycarbonylleucylleucylleucinal; cytokine; endotoxin; immunoglobulin enhancer binding protein; interleukin 1beta; lactacystin; lipopolysaccharide; phorbol 13 acetate 12 myristate; tumor necrosis factor alpha; animal cell; article; cell protection; complex formation; cytokine release; DNA binding; heart muscle cell; heart muscle ischemia; macrophage activation; mouse; nonhuman; priority jour…	English	Article	Scopus
no	other model	Villeneuve S., Boutonnier A., Mulard L.A., Fournier J.-M.	Immunochemical characterization of an Ogawa-Inaba common antigenic determinant of Vibrio cholerae O1	1999	Microbiology	10.1099/00221287-145-9-2477	https://www.scopus.com/inward/record.uri?eid=2-s2.0-0032856449&doi=10.1099%2f00221287-145-9-2477&partnerID=40&md5=66589aa660557ef1da363aa755483d2e	Cholera remains an important public health problem in many parts of the world and the availability of an effective cholera vaccine is important for the prevention of cholera in the countries affected by this disease. Despite the apearance in 1992 of a new serogroup, O139, of Vibrio cholerae, most of the cholera outbreaks are still caused by V. cholerae O1 biotype El Tor. Vaccine trials in Asia fr…	Cholera; Core; LPS; Preparative electrophoresis; Vibrio cholerae O1	bacterial antigen; cholera vaccine; epitope; monoclonal antibody; polysaccharide; article; electrophoresis; nonhuman; priority journal; Vibrio cholerae; Vibrio cholerae	English	Article	Scopus
no	other model	Allen J.W., Tommarello S., Carcillo J., Hansen T.W.R.	Effects of endotoxemia and sepsis on bilirubin oxidation by rat brain mitochondrial membranes	1998	Biology of the Neonate	10.1159/000013994	https://www.scopus.com/inward/record.uri?eid=2-s2.0-0031967187&doi=10.1159%2f000013994&partnerID=40&md5=dc7ff9a172906798e8acc26ec5b2e9d1	Sepsis is believed to increase the risk of bilirubin brain toxicity, but the mechanism is not known. Adult male Sprague-Dawley rats were injected intraperitoneally with either 20 mg/kg Escherichia coli lipopolysaccharide, ≃5 x 109/kg CFU Listeria monocytogenes or vehicle 48 h prior to sacrifice. Rats were killed with an intraperitoneal injection of pentobarbital. Mitochondrial membrane fractions …	Bilirubin encephalopathy; Bilirubin metabolism; Brain; Endotoxemia; Kernicterus; Sepsis	bilirubin; escherichia coli lipopolysaccharide; animal experiment; animal tissue; article; bilirubin metabolism; brain homogenate; brain mitochondrion; brain toxicity; controlled study; endotoxemia; listeria monocytogenes; male; mitochondrial membrane; nonhuman; optical density; priority journal; rat; sepsis; Animals; Bilirubin; Brain; Endotoxemia; Escherichia coli; Intracellular Membranes; Kerni…	English	Article	Scopus
no	culture	Levi G., Minghetti L., Aloisi F.	Regulation of prostanoid synthesis in microglial cells and effects of prostaglandin E2 on microglial functions	1998	Biochimie	10.1016/S0300-9084(00)88886-0	https://www.scopus.com/inward/record.uri?eid=2-s2.0-0032293476&doi=10.1016%2fS0300-9084%2800%2988886-0&partnerID=40&md5=2db010d076c2203441a9c25303634fec	Brain prostanoid levels are normally low but can increase after ischemia and during inflammatory and infectious diseases. High prostanoid levels can affect brain function in several ways. In particular, prostaglandin E2 (PGE2) might exert both immunodepressive and proinflammatory actions. The present short review focuses on the regulation of prostanoid synthesis in microglial cultures and on the …	Cyclooxygenase; Cytokines; Inflammation; Microglia; Prostaglandin	cyclic AMP; cyclooxygenase 2; gamma interferon; interleukin 10; interleukin 12; lipopolysaccharide; major histocompatibility antigen class 2; nitric oxide; nitric oxide synthase; nonsteroid antiinflammatory agent; prostaglandin E2; prostanoid; thromboxane B2; transforming growth factor beta1; tumor necrosis factor; animal cell; article; cell culture; cell function; down regulation; enzyme inducti…	English	Article	Scopus
no	culture	Colton C.A., Snell-Callanan J., Chernyshev O.N.	Ethanol induced changes in superoxide anion and nitric oxide in cultured microglia	1998	Alcoholism: Clinical and Experimental Research	10.1111/j.1530-0277.1998.tb04315.x	https://www.scopus.com/inward/record.uri?eid=2-s2.0-0031801018&doi=10.1111%2fj.1530-0277.1998.tb04315.x&partnerID=40&md5=b4434ecff520f127c1f3f3a7c7b5b253	Induction of oxidative stress has been implicated as a causative factor in fetal alcohol syndrome although the source of reactive oxygen species is not clear. One potential source is the microglia, the CNS macrophage, which generate superoxide anion as part of their normal immune function. Our data indicate that chronic exposure to ethanol alters the function of cultured neonatal hamster microgli…	Ethanol; Macrophage; Microglia; Nitric Oxide; Superoxide Anion	alcohol; nitric oxide; superoxide; alcohol consumption; animal cell; article; dose response; fetal alcohol syndrome; hamster; long term exposure; male; microglia; nonhuman; outcomes research; phagocytosis; priority journal; rat	English	Article	Scopus
no	other model	Kinugawa K.-I., Kohmoto O., Yao A., Serizawa T., Takahashi T.	Cardiac inducible nitric oxide synthase negatively modulates myocardial function in cultured rat myocytes	1997	American Journal of Physiology - Heart and Circulatory Physiology	10.1152/ajpheart.1997.272.1.h35	https://www.scopus.com/inward/record.uri?eid=2-s2.0-33750694650&doi=10.1152%2fajpheart.1997.272.1.h35&partnerID=40&md5=dcd5074443d37abfdd83c8b94171f7a4	Recent work has demonstrated that endotoxin or cytokines induce nitric oxide synthase in heart or cardiac myocytes. We investigated the functional significance of inducible nitric oxide synthase (iNOS) in indo 1-loaded beating myocytes with regard to intracellular Ca2+ concentration ([Ca2+](i)) and cell contraction. Lipopolysaccharide (LPS; 10 μg/ml) time dependently induced iNOS mRNA and protein…	guanosine 3',5'-cyclic monophosphate-dependent protein kinase; KT-5823; lipopolysaccharide; methylene blue; N(G)-monomethyl-L-arginine	calcium ion; messenger RNA; nitric oxide synthase; animal cell; article; calcium cell level; enzyme analysis; enzyme induction; heart function; heart muscle cell; newborn; nonhuman; priority journal; rat; RNA analysis	English	Article	Scopus
no	other model	Arce A., Castriilón P.O., Cardinali D.P., Esquifìno A.I.	Age-dependent effect of pituitary transplants on immune responses in rat submaxillary lymph nodes: Modulatory effect of the autonomic nervous system	1997	NeuroImmunoModulation	10.1159/000097309	https://www.scopus.com/inward/record.uri?eid=2-s2.0-0030883041&doi=10.1159%2f000097309&partnerID=40&md5=8a76fa93d4ca07ec00fced403a2e333f	An anterior pituitary was grafted into the breast muscles of male rats on day 5, or under the kidney capsule on day 30 or 60 of life. At the 70th day of life (rats operated at the 5th or 30th day) or at the 100th day of life (rats operated at the 60th day), rats were injected subcuta-neously with Freund''s complete adjuvant, being killed 2 days later. Rats pituitary-grafted at the 30th day showed…	Lymphocyte proliferation; Lymphoid tissue; Natural killer activity; Parasympathetic nervous system; Pituitary grafts; Prolactin; Sympathetic nervous system	prolactin; animal experiment; article; autonomic nervous system; hyperprolactinemia; hypophysis transplantation; immunoregulation; natural killer cell; nonhuman; priority journal; rat; sympathectomy; sympathetic innervation	English	Article	Scopus
no	other model	Arce A., Castrillón P.O., Della Maggiore V., Cardinali D.P., Esquifino A.I.	Effect of cyclosporine on immune responses in submaxillary lymph nodes of pituitary-grafted rats	1996	NeuroSignals	10.1159/000109206	https://www.scopus.com/inward/record.uri?eid=2-s2.0-0030484654&doi=10.1159%2f000109206&partnerID=40&md5=581e499ab5d178c4600be4f637452077	This work was undertaken to analyze the interrelationships between prolactin and cyclosporine in affecting immune responsiveness in submaxillary lymph nodes. Male rats received an anterior pituitary graft within breast muscles on day 5, or under the kidney capsule, on day 30 or 60 of life. On day 70 (rats operated on day 5 or 30) or on day 100 (rats operated on day 60) animals were injected with …	Cyclosporine; Hyperprolactinemia; Lymphocyte proliferation; Lymphoid tissue; Natural killer activity; Neuroimmunomodulation	concanavalin a; cyclosporin; freund adjuvant; lipopolysaccharide; prolactin; animal experiment; animal tissue; article; breast; cell count; cell proliferation; controlled study; hyperprolactinemia; hypophysis graft; immune response; immunization; immunosuppressive treatment; kidney capsule; lymph node; male; natural killer cell; newborn; nonhuman; rat; Aging; Animals; Animals, Newborn; Cell Divis…	English	Article	Scopus
no	maternal	Seelig Jr. L.L., Steven W.M., Stewart G.L.	Effects of maternal ethanol consumption on the subsequent development of immunity to Trichinella spiralis in rat neonates	1996	Alcoholism: Clinical and Experimental Research	10.1111/j.1530-0277.1996.tb01085.x	https://www.scopus.com/inward/record.uri?eid=2-s2.0-0029983887&doi=10.1111%2fj.1530-0277.1996.tb01085.x&partnerID=40&md5=fbeb24a166a2b03f97661ab1fe92e831	The immune response of rat pups to the intestinal parasite Trichinella spiralis was studied to determine if maternal pre- and/or postnatal ethanol consumption affected neonatal immune responses. Female rata were fed ethanol- containing (36% of calories) or pair-fed control liquid diets and include groups that were maintained on ethanol as follows: group 1, from day I of pregnancy through weaning …	Cytokines; Ethanol; Lactation; Neonatal Immunity; Pregnancy	active immunization; alcohol consumption; alcoholism; animal experiment; animal model; article; B lymphocyte activation; infection resistance; infection sensitivity; newborn; nonhuman; priority journal; provocation test; rat; T lymphocyte activation; Trichinella spiralis; trichinosis	English	Article	Scopus
no	culture	Minghetti L., Polazzi E., Nicolini A., Créminon C., Levi G.	Interferon-γ and nitric oxide down-regulate lipopolysaccharide-induced prostanoid production in cultured rat microglial cells by inhibiting cyclooxygenase-2 expression	1996	Journal of Neurochemistry	10.1046/j.1471-4159.1996.66051963.x	https://www.scopus.com/inward/record.uri?eid=2-s2.0-0029961125&doi=10.1046%2fj.1471-4159.1996.66051963.x&partnerID=40&md5=1b4c402fe4db452c826ba21d934c7ea5	We have used purified microglial cultures obtained from neonatal rat brains to study some aspects of the regulation of prostanoid production in these cells. We found that nitric oxide, which is released into the culture medium along with prostanoids when the cells are exposed to lipopolysaccharide (1-100 ng/ml), can down-regulate prostanoid biosynthesis. Indeed, the abrogation of endogenous nitri…	Brain macrophages; Inflammation; Prostaglandin H synthase; Prostaglandins; Thromboxane	gamma interferon; lipopolysaccharide; nitric oxide; prostaglandin; prostaglandin D2; prostaglandin E2; prostaglandin H; prostaglandin synthase; thromboxane; animal cell; article; brain disease; down regulation; gene repression; microglia; nonhuman; priority journal; prostaglandin synthesis; rat	English	Article	Scopus
no	maternal	Fride E., Mechoulam R.	Developmental aspects of anandamide: Ontogeny of response and prenatal exposure	1996	Psychoneuroendocrinology	10.1016/0306-4530(95)00039-9	https://www.scopus.com/inward/record.uri?eid=2-s2.0-0029890308&doi=10.1016%2f0306-4530%2895%2900039-9&partnerID=40&md5=a5ae1587fb3e4416f5821a469e65daaa	Recent breakthroughs in cannabinoid research, including the identification of two cannabinoid receptors (CB receptors) and a family of endogenous ligands, the anandamides, may shed new light on the sequelae of pre- and perinatal exposure to cannabinoid receptor ligands and enable the experimental manipulation of the endogenous ligand in the developing organism. In the present study we examined th…	Anandamide; Behaviour; Cannabinoids; Immunology; Ontogeny; Prenatal	anandamide; arachidonic acid; cannabinoid; cannabinoid receptor; lipopolysaccharide; animal behavior; animal model; article; cannabis addiction; catalepsy; controlled study; fetotoxicity; fetus; gestational age; immunoreactivity; locomotion; mouse; nonhuman; ontogeny; prenatal drug exposure; priority journal	English	Article	Scopus
no	maternal	Badesha J.S., Maliji G., Flaks B.	Immunotoxic effects of exposure of rats to xenobiotics via maternal lactation. Part I. 2,3,7,8-tetrachlorodibenzo-p-dioxin	1995	International Journal of Experimental Pathology		https://www.scopus.com/inward/record.uri?eid=2-s2.0-0029621154&partnerID=40&md5=e624e08f2b5ceec2ba67eabd18299617	Exposure of lactating female Leeds rats to 2,3,7,8-tetrachlorodibenzo-p-dioxin (TCDD) resulted in a reduction in the body, spleen and liver weights of their male offspring at 130 days of age. None of the total administered doses (0.2, 1.0 or 5.01 μg/kg b.wt over 18 days) induced thymic atrophy in the offspring of either sex as adults. Most of the growth inhibition occurred during the suckling per…	Dioxin; Immunotoxicity; Interleukins; Lactation; Rat	dioxin; interleukin 1; interleukin 2; xenobiotic agent; animal model; article; controlled study; female; humoral immunity; immune system; immunotoxicity; lactation; newborn; nonhuman; priority journal; rat; t lymphocyte; Animals; Antibody Formation; Antibody-Producing Cells; Body Weight; Cell Culture Techniques; Cytokines; Dose-Response Relationship, Drug; Female; Immunocompetence; Lactation; Mal…	English	Article	Scopus
no	other model	Brandi M.L., Hukkanen M., Umeda T., Moradi-Bidhendi N., Bianchi S., Gross S.S., Polak J.M., MacIntyre I.	Bidirectional regulation of osteoclast function by nitric oxide synthase isoforms	1995	Proceedings of the National Academy of Sciences of the United States of America	10.1073/pnas.92.7.2954	https://www.scopus.com/inward/record.uri?eid=2-s2.0-0028928513&doi=10.1073%2fpnas.92.7.2954&partnerID=40&md5=dcc483a48c1a714c3f7468f0ef11ad0b	Nitric oxide (NO) produces rapid osteoclast detachment and contraction in vitro, and this effect is accompanied by a profound inhibition of bone resorption. Work by others has confirmed these findings in vivo: inhibition of NO synthase [NOS; L-arginine, NADPH: oxygen oxidoreductase (NO-forming), EC 1.14.13.39] in normal rats is followed by increased bone resorption reflected by a marked loss in b…		aminoguanidine; bacterium lipopolysaccharide; calcium; gamma interferon; isoenzyme; linsidomine; nitric oxide; nitric oxide synthase; reduced nicotinamide adenine dinucleotide phosphate dehydrogenase; animal cell; article; bone density; bone remodeling; calcium homeostasis; cell activity; chicken; controlled study; enzyme inhibition; human; human cell; newborn; nonhuman; osteoclast; osteolysis; p…	English	Article	Scopus
no	culture	Patrizio M., Costa T., Levi G.	Interferon‐γ and lipopolysaccharide reduce cAMP responses in cultured glial cells: Reversal by a type IV phosphodiesterase inhibitor	1995	Glia	10.1002/glia.440140204	https://www.scopus.com/inward/record.uri?eid=2-s2.0-0029310632&doi=10.1002%2fglia.440140204&partnerID=40&md5=8cfdee8317c4cdef034fbebffddf7f82	The aim of the present study was to determine whether two classical macrophage activators, bacterial lipopolysaccharide (LPS) and interferon‐γ (IFN‐γ) could affect the accumulation of the second messenger cAMP in cultured rat microglia and astrocytes. Purified microglia and astrocyte secondary cultures obtained from the neonatal rat were grown for 3 days in basal medium Eagle (BME) + 10% fetal ca…	Astrocytes; Microglia; Rolipram; Second messenger	2 pyrrolidone derivative; cyclic AMP; forskolin; gamma interferon; isoprenaline; lipopolysaccharide; phosphodiesterase; phosphodiesterase inhibitor; phosphodiesterase IV; rolipram; animal; article; astrocyte; cell culture; dose response; drug effect; enzyme activation; enzymology; glia; metabolism; microglia; rat; rat strain; time; Animal; Astrocytes; Cells, Cultured; Cyclic AMP; Dose-Response Re…	English	Article	Scopus
no	type article	Kanayama N.	Intrauterine defensive mechanism of amniotic fluid and fetal membranes	1994	Acta Obstetrica et Gynaecologica Japonica		https://www.scopus.com/inward/record.uri?eid=2-s2.0-0028022921&partnerID=40&md5=f4f9edcacd2cf5acb6023690b40d887c	To determine the intrauterine defensive role of urinary trypsin inhibitor (UTI), we studied the effects of UTI in amniotic fluid, fetal membranes and myometrium. The level of UTI was 94 ± 34 U/ml in neonatal urine (compared to adult urine 8.0 ± 6.0 U/ml) and 88 ± 37 U/ml in amniotic fluid. This may indicate that the main source of UTI in the amniotic fluid is the fetal urine. UTI was found to be …		ritodrine; trypsin inhibitor; adult; amnion fluid; clinical article; clinical trial; conference paper; controlled clinical trial; controlled study; female; fetus membrane; human; myometrium; premature labor; urine; Abortion, Threatened; Adult; Amniotic Fluid; Animals; Calcium; Extraembryonic Membranes; Female; Fetus; Glycoproteins; Humans; Pregnancy; Pregnancy Maintenance; Rabbits; Rats; Uterine …	Japanese	Conference Paper	Scopus
no	other model	Dunn C.W., Horton J.W.	Role of angiotensin II in neonatal sepsis	1993	Circulatory Shock		https://www.scopus.com/inward/record.uri?eid=2-s2.0-0027181044&partnerID=40&md5=17f6fa38588fd65d6bd77860f86930ef	Previous studies in adult animals have indicated that plasma angiotensin converting enzyme (ACE) activity is inhibited by endotoxin. Reduced ACE activity may decrease plasma angiotensin II (AII) levels, contributing to the refractory hypotension we have previously reported in neonatal septic shock. In this study, hemodynamic function, plasma renin activity (PRA), AII, prostacyclin (PGI2), and thr…	captopril; endotoxin; indomethacin; newborns; plasma renin activity; thromboxane	angiotensin; captopril; escherichia coli lipopolysaccharide; indometacin; prostacyclin; renin; thromboxane b2; angiotensin blood level; animal experiment; animal model; article; blood vessel tone; controlled study; dog; enzyme activity; enzyme inhibition; heart output; hemodynamics; hypotension; intragastric drug administration; mean arterial pressure; newborn; newborn sepsis; nonhuman; organ blo…	English	Article	Scopus
no	type article	Schlumpf M., Parmar R., Schreiber A., Ramseier H.R., Butikofer E., Abriel H., Barth M., Rhyner T., Lichtensteiger W.	Nervous and immune systems as targets for developmental effects of benzodiazepines: A review of recent studies	1992	Developmental Pharmacology and Therapeutics	10.1159/000480614	https://www.scopus.com/inward/record.uri?eid=2-s2.0-0027005980&doi=10.1159%2f000480614&partnerID=40&md5=fe513c3e51bf42326d7eb256192af472	Prenatal exposure to benzodiazepines (BDZ) can cause behavioral dysfunctions both in humans and in experimental animals. In addition, prolonged impairment of cellular immune functions is found in rats after low dose BDZ exposure (e.g., diazepam 1.25 mg kg/day) during part of fetal life [gestational days (GD) 14-20]. Analysis of diazepam and its metabolites in maternal and fetal tissues revealed t…	Benzodiazepine receptor; Benzodiazepines; Brain; Development; GABA(A) receptor; Immune system; Peripheral type	4 aminobutyric acid A receptor; benzodiazepine; benzodiazepine receptor; cytokine; diazepam; interleukin 2; interleukin 6; messenger RNA; mitogenic agent; noradrenalin; receptor subtype; tumor necrosis factor alpha; behavior disorder; brain development; brain stem; cell membrane; cellular immunity; conference paper; cytology; drug receptor binding; female; fetus; fetus development; immune deficie…	English	Conference Paper	Scopus
no	other model	Kuroda T., Lee M.M., Haqq C.M., Powell D.M., Manganaro T.F., Donahoe P.K.	Mullerian inhibiting substance ontogeny and its modulation by follicle-stimulating hormone in the rat testes	1990	Endocrinology	10.1210/endo-127-4-1825	https://www.scopus.com/inward/record.uri?eid=2-s2.0-0024988984&doi=10.1210%2fendo-127-4-1825&partnerID=40&md5=4f9bf9377b0f663f734ea790aa129dc1	Mullerian Inhibiting Substance (MIS) production in rat testes from the late fetal to the adult period and its modulation by gonadotropins in neonatal testes were studied using immunohistochemistry, northern analysis, and a graded organ culture bioassay for MIS. The intense immunohistochemical staining for MIS seen in fetal and newborn testes began to decrease gradually after the third postnatal d…		follitropin; muellerian inhibiting factor; age; animal cell; article; controlled study; development; histology; male; newborn; nonhuman; priority journal; rat; testis; Aging; Animal; Follicle Stimulating Hormone; Gestational Age; Growth Inhibitors; Immunohistochemistry; Male; Organ Culture; Rats; Rats, Inbred Strains; RNA, Messenger; Sertoli Cells; Support, Non-U.S. Gov't; Support, U.S. Gov't, P.…	English	Article	Scopus
no	year	Barnett J.B., Barfield L., Walls R., Joyner R., Owens R., Soderberg L.S.F.	The effect of in utero exposure to hexachlorobenzene on the developing immune response of BALB/C mice	1987	Toxicology Letters	10.1016/0378-4274(87)90242-6	https://www.scopus.com/inward/record.uri?eid=2-s2.0-0023635794&doi=10.1016%2f0378-4274%2887%2990242-6&partnerID=40&md5=88359ec66f132235c8951bf785fde262	BALB/c mice were exposed to 0.0, 0.5 and 5.0 mg/kg maternal body weight hexachlorobenzene (HCB) throughout gestation by daily per os dosing of the females. At 45 days of age selected immune functions of the offspring were assessed. The delayed-type hypersensitivity (DTH) response to oxazolone was severely depressed in animals exposed to either 0.5 or 5.0 mg/kg HCB, however, only those animals exp…	Hexachlorobenzene; immunotoxicity; prenatal	hexachlorobenzene; animal experiment; embryo; fetus; immunomodulation; immunosuppressive treatment; immunotoxicity; intoxication; mouse; nonhuman; pregnancy; prenatal exposure; Animal; Chlorobenzenes; Female; Fetus; Flow Cytometry; Hemolytic Plaque Technique; Hexachlorobenzene; Hypersensitivity, Delayed; Immunity; Lymphocyte Activation; Lymphocyte Culture Test, Mixed; Lymphocytes; Male; Mice; Mic…	English	Article	Scopus
no	year	Barnett J.B., Soderberg L.S.F., Menna J.H.	The effect of prenatal chlordane exposure on the delayed hypersensitivity response of BALB/c mice	1985	Toxicology Letters	10.1016/0378-4274(85)90079-7	https://www.scopus.com/inward/record.uri?eid=2-s2.0-0021830158&doi=10.1016%2f0378-4274%2885%2990079-7&partnerID=40&md5=2fd85ab2577f3291510c68ad60169040	Previous studies in our laboratory have indicated that in utero chlordane exposure caused a significant enhancement in the survival of the offspring to influenza virus infection. Further studies, reported here, show that the non-specific delayed type hypersensitivity (DTH) response to oxazolone at 100 days of age, but not at 30 days of age, was significantly depressed. In contrast, the Con A-indu…	Chlorinated hydrocarbon; DTH; mitogen responses; mixed lymphocyte reaction; pesticide	chlordane; animal experiment; animal model; biological model; delayed hypersensitivity; etiology; fetus; immunosuppressive treatment; influenza virus; intoxication; lymphocyte transformation; mixed lymphocyte reaction; mouse; newborn; nonhuman; nutrition; pregnancy; prenatal exposure; priority journal; virus infection; Aging; Animal; Chlordan; Female; Hypersensitivity, Delayed; Immunity, Cellular…	English	Article	Scopus
no	year	Forsberg J.-G.	Short-term and long-term effects of estrogen on lymphoid tissues and lymphoid cells with some remarks on the significance for carcinogenesis	1984	Archives of Toxicology	10.1007/BF00346044	https://www.scopus.com/inward/record.uri?eid=2-s2.0-0021250527&doi=10.1007%2fBF00346044&partnerID=40&md5=70d26fd2b60b9d17cf1b65634d0aaa9a	Estrogens have long been thought to play a role in regulating the immune system. The difference in some types of immune responses between males and females is well-known, as is the pronounced thymic involution induced by exogenous estrogens. Estrogens stimulate some aspects of macrophage activity and, depending on dose and mitogen, inhibit or stimulate lymphocyte proliferative response in vitro. …	Carcinogenesis; Estrogen; Immune functions; Lymphocyte; Lymphoid tissue	concanavalin a; corticosterone; diethylstilbestrol; estradiol; estrogen; lipopolysaccharide; phytohemagglutinin; polyinosinic polycytidylic acid; tamoxifen; animal experiment; blood and hemopoietic system; carcinogenesis; chemical carcinogenesis; drug efficacy; immune response; lymphatic system; lymphoid tissue; mouse; nonhuman; review; survey; thymidine h 3; Animal; Bone Marrow; Cell Differentia…	English	Article	Scopus
no	year	Jarrett E.E.E., Hall E.	The development of IgE-suppressive immunocompetence in young animals: Influence of exposure to antigen in the presence or absence of maternal immunity	1984	Immunology		https://www.scopus.com/inward/record.uri?eid=2-s2.0-0021148394&partnerID=40&md5=3118417a74bac6227e75d8b9abd08a68	Previous studies recognized a prolonged suppression of egg-albumin (EA)-specific IgE responsiveness in the progeny of immunized female rats, and showed that an identical effect was produced by the administration of small amounts of specific IgE during the first few days of life. Both manipulations also elevated the primary IgE response to a subsequent immunization but with less consistency. We ha…		immunoglobulin e; immunosuppressive treatment; lymphatic system; nonhuman; rat; Adjuvants, Immunologic; Age Factors; Animal; Antigens; Female; Immune Tolerance; Immunity, Maternally-Acquired; Immunocompetence; Immunoglobulin E; Immunoglobulin G; Male; Ovalbumin; Rats; Rats, Inbred Strains; Support, Non-U.S. Gov't	English	Article	Scopus
no	year	Friend P.S., Theofilopoulos A.N., Fidler J.M., Dixon F.J.	B-cell suppression by anti-IgM antibody: Humoral and cellular analyses	1981	Cellular Immunology	10.1016/0008-8749(81)90388-9	https://www.scopus.com/inward/record.uri?eid=2-s2.0-0019465868&doi=10.1016%2f0008-8749%2881%2990388-9&partnerID=40&md5=5a3367bd35f8f905665b550bbf85802b	Neonatal administration of anti-μ antiserum to C3H/St mice effected a reduction not only in the number of B cells but also the density of membrane Ig, μ, and δ receptors on the remaining positive cells by fluorescence-activated cell sorter analysis. Profound depression in B-cell function obtained as evidenced by decreased spontaneous Ig-secreting cells (μ < total Ig) and by refractoriness to lipo…		immunoglobulin m antibody; lipopolysaccharide; trinitrophenyl; animal experiment; b lymphocyte; immunoglobulin production; immunosuppressive treatment; in vitro study; mouse; spleen; t lymphocyte; theoretical study; Animal; Antibodies, Anti-Idiotypic; Antibody Formation; Antibody-Producing Cells; B-Lymphocytes; Cell Count; Fluorescent Antibody Technique; Goats; Guinea Pigs; Hemolytic Plaque Techn…	English	Article	Scopus
no	year	Specter S., Friedman H.	Age-and sex-related differences in antibody formation and blastogenic responsiveness of splenocytes from rill mice developing virus-induced mammary adenocarcinoma	1981	Journal of the National Cancer Institute	10.1093/jnci/67.6.1347	https://www.scopus.com/inward/record.uri?eid=2-s2.0-0019859469&doi=10.1093%2fjnci%2f67.6.1347&partnerID=40&md5=b16fd52def5e8261cfe05aff0598cf3b	Inbred Rill mice, known to be infected neonatally with murine mammary tumor virus so that females develop mammary adenocarcinoma by 12–15 months of age, were examined with regard to antisheep red blood cell antibody responses at the cellular level. Female mice, 3–11 months old, compared to male mice of the same ages had consistent and significant depression of the antibody response of their splen…		age; animal experiment; breast; breast carcinoma; heredity; immune response; lymphocyte transformation; mouse; mouse mammary tumor oncovirus; sex; sex difference; spleen; spleen cell; Adenocarcinoma; Aging; Animal; Antibody Formation; Erythrocytes; Female; Lymphocyte Activation; Lymphocytes; Male; Mammary Neoplasms, Experimental; Mammary Tumor Virus, Mouse; Mice; Mice, Inbred Strains; Sex Factors…	English	Article	Scopus
no	year	Abbott J., Ngiam K.	Sequential expression of B lymphocyte surface antigens in vitro	1981	European Journal of Immunology	10.1002/eji.1830110512	https://www.scopus.com/inward/record.uri?eid=2-s2.0-0019450051&doi=10.1002%2feji.1830110512&partnerID=40&md5=28bf18d8b7293ea6a8cec94067cab52d	Serological techniques were used to examine the process of sequential surface antigen expression on differentiating B cells in vitro. A 4‐day culture system is described in which bone marrow lymphocytes from neonatal mice acquire in sequence the ability to express Lyb‐2, IgM, Ia and IgD in response to a 3‐h‐induction with E. coli lipopoly‐saccharide (LPS). Lyb‐2 can be induced on day 1, IgM can b…		Ia antigen; immunoglobulin d; immunoglobulin m; ly antigen; membrane antigen; animal experiment; b lymphocyte; cell culture; fetus; in vitro study; lymphocyte differentiation; mouse; Animal; Antigens, Surface; B-Lymphocytes; Bone Marrow Cells; Cell Differentiation; DNA; Hydroxyurea; Mice; Mice, Inbred A; Mice, Inbred AKR; Mice, Inbred BALB C; Mice, Inbred C3H; Mice, Inbred DBA; Peptide Fragments;…	English	Article	Scopus
no	year	Monjan A.A., Mandell W.	Fetal alcohol and immunity: Depression of mitogen-induced lymphocyte blastogenesis	1980	Neurobehavioral Toxicology and Teratology		https://www.scopus.com/inward/record.uri?eid=2-s2.0-0019254308&partnerID=40&md5=4cda1c21d32d27c99c0f22b4e30e64d5	In utero exposure to alcohol was found to produce, in adulthood, a marked suppression of lymphocyte reactivity. Exposure was generated by the intubation of alcohol into female rats from 2 weeks prior to mating until delivery. The mothers received either 1, 3, or 6 g/kg of ethanol or sucrose (isocaloric control). At 7, 11, and 18 months of age, splenic lymphocytes from the offspring were cultured …		alcohol; concanavalin A; endotoxin; lipopolysaccharide; mitogenic agent; radioisotope; thymidine h 3; unclassified drug; animal experiment; dose response; drug response; drug toxicity; fetal alcohol syndrome; fetus; immunity; intoxication; lymphocyte transformation; pregnancy; rat; spleen; spleen cell; T lymphocyte; Animalia	English	Article	Scopus
no	year	Sonawane B.R., Yaffe S.J.	Gram-negative endotoxin administration decreases hepatic drug-metabolizing enzymes during development in rats	1980	Pediatric Research	10.1203/00006450-198008000-00009	https://www.scopus.com/inward/record.uri?eid=2-s2.0-0018972969&doi=10.1203%2f00006450-198008000-00009&partnerID=40&md5=6f58b6d529ab240b8764a58357834ae4	The frequency of gram-negative infections and endotoxemia in the perinatal period prompted an investigation of the effects of endotoxin (Escherichia coli 026B6) on hepatic drug metabolism. Gravid female rats given injections IP with different dosages of lipopolysaccharide during late pregnancy resulted in significant depression of the liver microsomal cytochrome P-450 dependent monooxygenase acti…		endotoxin; liver enzyme; animal experiment; bacterial infection; development; diagnosis; gram negative bacterium; liver; rat; theoretical study; Age Factors; Animal; Animals, Newborn; Endotoxins; Escherichia coli; Female; Lactation; Microsomes, Liver; Mixed Function Oxygenases; Oxidoreductases; Pregnancy; Rats	English	Article	Scopus
no	year	Beach R.S., Gershwin M.E., Hurley L.S.	Altered thymic structure and mitogen responsiveness in postnatally zinc-deprived mice	1979	Developmental and Comparative Immunology	10.1016/S0145-305X(79)80065-8	https://www.scopus.com/inward/record.uri?eid=2-s2.0-0018608542&doi=10.1016%2fS0145-305X%2879%2980065-8&partnerID=40&md5=3f1ac5dc6c82b87429207791ec19ebdd	The influence of postnatal zinc deprivation on the development of thymic strucutre and splenic mitogen responsiveness was investigated by feeding dams of suckling mice, during the first four weeks post-partum diets containing various levels of zinc (9.0 p.p.m. zinc, or marginal deficiency; 5.0 p.p.m. zinc, or moderate deficiency; 2.5 p.p.m. zinc, or severe deficiency; 100 p.p.m. zinc, fed either …		phytohemagglutinin; pokeweed mitogen; animal experiment; in vitro study; lymphocyte transformation; mouse; spleen; spleen cell; thymus; zinc deficiency; Animals; Animals, Suckling; Concanavalin A; Female; Heart; Kidney; Lipopolysaccharides; Liver; Lymphocyte Activation; Male; Mice; Mitogens; Organ Size; Phytohemagglutinins; Pokeweed Mitogens; Pregnancy; Spleen; Thymus Gland; Zinc; Animalia; Phyto…	English	Article	Scopus
no	year	Pavia C.S., Stites D.P.	Immunosuppressive activity of murine newborn spleen cells. I. Selective inhibition of in vitro lymphocyte activation	1979	Cellular Immunology	10.1016/0008-8749(79)90220-X	https://www.scopus.com/inward/record.uri?eid=2-s2.0-0018354174&doi=10.1016%2f0008-8749%2879%2990220-X&partnerID=40&md5=deb1a457ec7ebca29b2deb93b62a2b0c	Cell-mediated immune responses to newborn lymphocyte alloantigens were investiated using mitogen activation, mixed lymphocyte reaction (MLR) and cell-mediated lympholysis (CML). Spleen cells from 1- to 5-day-old (C57BL/6 × Balb/c) F1 mice co-cultured with maternal strain (BALB/c) splenocytes did not affect DNA synthesis of maternal strain cells in the presence of concanavalin A or phytohemaggluti…		animal experiment; immunosuppressive treatment; lymphocyte activation; lymphocytotoxicity; mixed lymphocyte reaction; mouse; newborn; pregnancy; spleen; spleen cell; Animal; Animals, Newborn; Antilymphocyte Serum; Cytotoxicity, Immunologic; Dose-Response Relationship, Immunologic; Female; Immunosuppression; Lymphocyte Activation; Lymphocyte Culture Test, Mixed; Male; Mice; Mice, Inbred BALB C; Mi…	English	Article	Scopus
no	year	Fischbach M., Roubinian J.R., Talal N.	Lipopolysaccharide induction of IgM antibodies to polyadenylic acid in normal mice	1978	Journal of Immunology		https://www.scopus.com/inward/record.uri?eid=2-s2.0-0018185003&partnerID=40&md5=ac8af583324cbf6cf10c75d41747aa51	Lipopolysaccharide (LPS) is able to induce autoantibodies reversibly in normal mice. Single or multiple doses of LPS induced a rapid and dose-dependent rise in antibodies to Poly A from 113 ng to 590 ng/ml serum as determined by Millipore filter radioimmunoassay. The response peaked at day 3 and was over by day 21. No response was seen if the LPS was chemically inactivated or injected into geneti…		autoantibody; concanavalin a; dextran sulfate; immunoglobulin m; lipopolysaccharide; phytohemagglutinin; pokeweed mitogen; polyadenylic acid; radioisotope; animal experiment; antibody producing cell; autoimmune disease; b lymphocyte; dose response; drug comparison; drug response; intraperitoneal drug administration; mouse; polyadenylic acid h 3; salmonella lipopolysaccharide; splenectomy; thymect…	English	Article	Scopus
no	year	Russell J.L., Golub E.S.	Functional development of the interacting cells in the immune response	1977	European Journal of Immunology	10.1002/eji.1830070513	https://www.scopus.com/inward/record.uri?eid=2-s2.0-0017689282&doi=10.1002%2feji.1830070513&partnerID=40&md5=4621e8b413922dc219a844d1c187a794	Neonatal splenectomy and congenital absence of the spleen were shown to be associated with lack of primary IgM antibody synthesis, deficient bone marrow‐thymus cell synergism, altered mitogen responsiveness and depressed homing patterns of thymocytes to the spleen. Using congenitally asplenic animals, altered B‐T cell cooperation was manifest at the T cell but not B cell level. This correlated wi…		immunoglobulin m; antigen antibody reaction; b lymphocyte; guinea pig; newborn; spleen; spleen transplantation; splenectomy; t lymphocyte; theoretical study; Animal; Animals, Newborn; Antibody Formation; Antibody-Producing Cells; B-Lymphocytes; Cells, Cultured; Female; Hybridization, Genetic; Immunoglobulin M; Lymphocyte Activation; Male; Mice; Mice, Inbred C57BL; Mice, Inbred DBA; Spleen; Splene…	English	Article	Scopus
no	year	Collavo D., Biasi G., Colombatti A., Chieco-Bianchi L.	Effect of endogenous and exogenous murine leukemia virus infection on immunologic response	1975	European Journal of Cancer (1965)	10.1016/0014-2964(75)90076-6	https://www.scopus.com/inward/record.uri?eid=2-s2.0-0016682345&doi=10.1016%2f0014-2964%2875%2990076-6&partnerID=40&md5=38e0a92583dde1a449763a04a468e95d	Thymus derived (T) and bursa equivalent derived (B) lymphocyte functions of AKR and C58 mice, natural carriers of endogenous Gross-MuLV, were compared to those of normal, passage A Gross- and Graffi-MuLV neonatally injected CBA mice. The same percentage of θ positive T lymphocytes was found in blood, spleen and lymph node from normal donors of the three strains. Results of PHA stimulation of sple…		b lymphocyte; cell culture; immune response; immunosuppressive treatment; in vitro study; leukemia virus; leukovirus; lymphocyte transformation; mouse; oncovirinae; spleen cell; t lymphocyte; theoretical study; virus infection; Animal; B-Lymphocytes; Comparative Study; DNA; Gross Virus; Leukemia Virus, Murine; Mice; Mice, Inbred AKR; Mice, Inbred Strains; Spleen; T-Lymphocytes; Tumor Virus Infect…	English	Article	Scopus
no	year	Schmähl D., Mundt D., Schmidt K.G.	Experimental investigations on the influence upon the chemical carcinogenesis - 1st communication: Studies with ethylnitroso-urea	1974	Zeitschrift für Krebsforschung und Klinische Onkologie	10.1007/BF00284494	https://www.scopus.com/inward/record.uri?eid=2-s2.0-0016185098&doi=10.1007%2fBF00284494&partnerID=40&md5=77aa28562731c74cd389d9a52e1880d8	Pregnant Sprague-Dawley-rats were given 30 mg/kg ethylnitroso-urea orally on day 19 of pregnancy.∼90% of 1068 offsprings developed 1847 neurogenic malignomas after a medium induction period of ∼240 days which were predominantly situated in the cerebrum (gliomas), spinal cord (gliomas and malignant neurilemmomas) and n.trigemini (malignant neurilemmomas). 6 days after birth treatments were started…		atropine; bcg vaccine; cyclophosphamide; ethylnitrosourea; freund adjuvant; hydrocortisone; methotrexate; nicotine; phenobarbital; pilocarpine; retinoic acid; brain tumor; breast carcinoma; cancer incidence; carcinogenesis; drug potentiation; glioma; immunity; nephroblastoma; neurinoma; neurogenic tumor; oral drug administration; pregnancy; rat; spinal cord tumor; teratogenesis; theoretical study…	English	Article	Scopus
no	year	Friedman H.	Cellular and molecular aspects of the immune response to a bacterial somatic antigen	1973	Journal of Infectious Diseases	10.1093/infdis/128.Supplement_1.S61	https://www.scopus.com/inward/record.uri?eid=2-s2.0-0015887891&doi=10.1093%2finfdis%2f128.Supplement_1.S61&partnerID=40&md5=794940e53518ff06a17064bb7de2bee0	The immune response to the lipopolysaccharide (LPS) somatic antigen of Shigella paradysenteriae was studied at the levels of humoral antibody and individual antibody-forming cells. Mice immunized with various doses of either LPS or wholecell vaccine rapidly developed serum agglutinins to the bacteria. Antibody activity was due to IgM globulins throughout the primary and secondary responses. LPS-s…		bacterial antigen; immune rna; antigen antibody reaction; immunological tolerance; microorganism; mouse; shigella antibody; shigella flexneri; shigella o antigen; theoretical study; Animal; Antibodies; Antibody Formation; Antigens, Bacterial; B-Lymphocytes; Bacteriological Techniques; Erythrocytes; Immunity, Cellular; Immunoglobulin M; Lipopolysaccharides; Mice; Mice, Inbred A; Mice, Inbred Strai…	English	Article	Scopus
no	year	Barth R.F., Singla O., Ahlers P.	Effects of antilymphocyte serum on thymic independent immunity. I. Lack of immunosuppressive action on the antibody response to E. coli lipopolysaccharide	1973	Cellular Immunology	10.1016/0008-8749(73)90202-5	https://www.scopus.com/inward/record.uri?eid=2-s2.0-0015832146&doi=10.1016%2f0008-8749%2873%2990202-5&partnerID=40&md5=01069c03e23e7ae595c2d027b508aee3	Previous studies have shown that cellular and humoral antibody production to type III pneumococcal polysaccharide (SSS-III) is not appreciably altered in neonatally thymectomized mice and is enhanced in animals which have been treated with ALS. In order to determine what effect ALS has on the response to another antigen which does appear to require helper T cells, immunity to E. coli 055:B5 has b…		lipopolysaccharide; lymphocyte antibody; antigen antibody reaction; escherichia coli; immunosuppressive treatment; mouse; t lymphocyte; theoretical study; Animal; Antibody Formation; Antibody-Producing Cells; Antilymphocyte Serum; Escherichia coli; Immunity; Immunosuppression; Mice; Plaque Assay; Polysaccharides, Bacterial; Thymus Gland	English	Article	Scopus
no	year	Bealmear P.M., Wilson R.	Homograft Rejection by Neonatally Thymectomized Germ-free Mice	1967	Cancer Research		https://www.scopus.com/inward/record.uri?eid=2-s2.0-0014054522&partnerID=40&md5=f0bd70946be3d0af5280528eac0db7f9	A response to tissue transplantation was elicited in germ-free neonatally thymectomized CFW and C3H mice by challenge with homotransplantations of methylcholanthrene-induced tumor cells and neoplastic lymph node cells. Germ-free thymectomized mice of both CFW and C3H strains accepted all isologous transplants and rejected all homologous transplants with only 1 exception. When these thymectomized …		3 methylcholanthrene; allotransplantation; animal; article; cancer transplantation; germfree animal; histocompatibility; lymphoma; mouse; radiation response; thymectomy; Animal; Animals, Newborn; Germ-Free Life; Lymphoma; Methylcholanthrene; Mice; Neoplasm Transplantation; Radiation Effects; Thymectomy; Transplantation Immunology; Transplantation, Homologous	English	Article	Scopus
no	language	Mathé G.	Les réactions immunologiques (spontanées ou à visées thérapeutiques) et l'evolution des cancers (revue générale)	1965	European Journal of Cancer (1965)	10.1016/0014-2964(65)90074-5	https://www.scopus.com/inward/record.uri?eid=2-s2.0-0013782694&doi=10.1016%2f0014-2964%2865%2990074-5&partnerID=40&md5=42652954fd1ea539618289b0fb9c4db3	The author first gives a brief review of the spontaneous immunological reactions that the body seems to bring into play against the development of a cancer. These reactions are certainly conditioned by the presence of specific antigens on the cancer cells. Many recent observations provide convincing evidence for the existence of such antigens in cancers induced by chemical carcinogens or viruses.…		animal; antigen antibody reaction; choriocarcinoma; experimental leukemia; female; human; immunology; male; mouse; neoplasm; pregnancy; review; Animals; Antigen-Antibody Reactions; Choriocarcinoma; Female; Humans; Leukemia, Experimental; Male; Mice; Neoplasms; Pregnancy	French	Article	Scopus
